# Supplementary material for: Transportation price, product differentiation, and R&D in an oligopoly
Source: PLoS One. 2022 Sep 9;17(9):e0273904. doi: 10.1371/journal.pone.0273904 (PMC9462559; doi:10.1371/journal.pone.0273904)
Supplement: S1 File — (ZIP) [file pone.0273904.s001.zip]

Archive with 2 entries (2 files):
- Supporting Information/PLOS ONE_minimal underlying data set.nb
- Supporting Information/PLOS ONE_minimal underlying data set.pdf
