# Supplementary material for: Transportation price, product differentiation, and R&D in an oligopoly
Source: PLoS One. 2022 Sep 9;17(9):e0273904. doi: 10.1371/journal.pone.0273904 (PMC9462559; doi:10.1371/journal.pone.0273904)
Supplement: S1 File — (ZIP) [file pone.0273904.s001.zip › Supporting Information/PLOS ONE_minimal underlying data set.nb]

Notebook[{Cell[
CellGroupData[{Cell[
BoxData[RowBox[{RowBox[{"(*",RowBox[{"setup"," ","for"," ","deriving"," ","the"," ","solution"}],"*)"}],"\n",RowBox[
{"Solve","[",RowBox[{RowBox[{RowBox[{RowBox[{RowBox[{"-","1"}],"/","e"}],"+",FractionBox[
RowBox[{"2","*",SuperscriptBox["a","2"],"*"," ",RowBox[{"(",RowBox[{"11","-","d"}],")"}]}],
RowBox[{"9","*",SuperscriptBox[RowBox[{"(",RowBox[{"3","-","d"}],")"}],"3"],"*"," ","d"}]]}],"\[Equal]","0"}],",","d"}],"]"}]}]],
"Input",CellLabel -> "In[1]:= ",ExpressionUUID -> "1fb1c4c4-6d6e-43be-93b9-9191ce8cdadd"],Cell[
BoxData[
RowBox[{"{",RowBox[{RowBox[{"{",RowBox[{"d","\[Rule]",RowBox[{FractionBox["9","4"],"-",RowBox[
{FractionBox["1","2"]," ",SqrtBox[RowBox[{FractionBox["9","4"],"+",FractionBox[RowBox[
{"35"," ",SuperscriptBox["2",RowBox[{"2","/","3"}]]," ",SuperscriptBox["a","2"]," ","e"}],
RowBox[{"3"," ",SuperscriptBox["3",RowBox[{"1","/","3"}]]," ",SuperscriptBox[RowBox[
{"(",RowBox[{RowBox[{"972"," ",SuperscriptBox["a","2"]," ","e"}],"+",RowBox[{"3"," ",SuperscriptBox[
"a","4"]," ",SuperscriptBox["e","2"]}],"-",RowBox[{SqrtBox["3"]," ",SqrtBox[RowBox[
{RowBox[{"314928"," ",SuperscriptBox["a","4"]," ",SuperscriptBox["e","2"]}],"-",RowBox[
{"83806"," ",SuperscriptBox["a","6"]," ",SuperscriptBox["e","3"]}],"+",RowBox[{"3"," ",SuperscriptBox[
"a","8"]," ",SuperscriptBox["e","4"]}]}]]}]}],")"}],RowBox[{"1","/","3"}]]}]],"+",FractionBox[
RowBox[{SuperscriptBox["2",RowBox[{"1","/","3"}]]," ",SuperscriptBox[RowBox[{"(",RowBox[
{RowBox[{"972"," ",SuperscriptBox["a","2"]," ","e"}],"+",RowBox[{"3"," ",SuperscriptBox[
"a","4"]," ",SuperscriptBox["e","2"]}],"-",RowBox[{SqrtBox["3"]," ",SqrtBox[RowBox[
{RowBox[{"314928"," ",SuperscriptBox["a","4"]," ",SuperscriptBox["e","2"]}],"-",RowBox[
{"83806"," ",SuperscriptBox["a","6"]," ",SuperscriptBox["e","3"]}],"+",RowBox[{"3"," ",SuperscriptBox[
"a","8"]," ",SuperscriptBox["e","4"]}]}]]}]}],")"}],RowBox[{"1","/","3"}]]}],RowBox[
{"3"," ",SuperscriptBox["3",RowBox[{"2","/","3"}]]}]]}]]}],"-",RowBox[{FractionBox[
"1","2"]," ",SqrtBox[RowBox[{FractionBox["9","2"],"-",FractionBox[RowBox[{"35"," ",SuperscriptBox[
"2",RowBox[{"2","/","3"}]]," ",SuperscriptBox["a","2"]," ","e"}],RowBox[{"3"," ",SuperscriptBox[
"3",RowBox[{"1","/","3"}]]," ",SuperscriptBox[RowBox[{"(",RowBox[{RowBox[{"972"," ",SuperscriptBox[
"a","2"]," ","e"}],"+",RowBox[{"3"," ",SuperscriptBox["a","4"]," ",SuperscriptBox[
"e","2"]}],"-",RowBox[{SqrtBox["3"]," ",SqrtBox[RowBox[{RowBox[{"314928"," ",SuperscriptBox[
"a","4"]," ",SuperscriptBox["e","2"]}],"-",RowBox[{"83806"," ",SuperscriptBox["a",
"6"]," ",SuperscriptBox["e","3"]}],"+",RowBox[{"3"," ",SuperscriptBox["a","8"]," ",SuperscriptBox[
"e","4"]}]}]]}]}],")"}],RowBox[{"1","/","3"}]]}]],"-",FractionBox[RowBox[{SuperscriptBox[
"2",RowBox[{"1","/","3"}]]," ",SuperscriptBox[RowBox[{"(",RowBox[{RowBox[{"972"," ",SuperscriptBox[
"a","2"]," ","e"}],"+",RowBox[{"3"," ",SuperscriptBox["a","4"]," ",SuperscriptBox[
"e","2"]}],"-",RowBox[{SqrtBox["3"]," ",SqrtBox[RowBox[{RowBox[{"314928"," ",SuperscriptBox[
"a","4"]," ",SuperscriptBox["e","2"]}],"-",RowBox[{"83806"," ",SuperscriptBox["a",
"6"]," ",SuperscriptBox["e","3"]}],"+",RowBox[{"3"," ",SuperscriptBox["a","8"]," ",SuperscriptBox[
"e","4"]}]}]]}]}],")"}],RowBox[{"1","/","3"}]]}],RowBox[{"3"," ",SuperscriptBox["3",
RowBox[{"2","/","3"}]]}]],"-",FractionBox[RowBox[{RowBox[{"-","243"}],"-",RowBox[
{FractionBox["8","9"]," ",RowBox[{"(",RowBox[{RowBox[{"-","243"}],"-",RowBox[{"2"," ",SuperscriptBox[
"a","2"]," ","e"}]}],")"}]}]}],RowBox[{"4"," ",SqrtBox[RowBox[{FractionBox["9","4"],"+",FractionBox[
RowBox[{"35"," ",SuperscriptBox["2",RowBox[{"2","/","3"}]]," ",SuperscriptBox["a",
"2"]," ","e"}],RowBox[{"3"," ",SuperscriptBox["3",RowBox[{"1","/","3"}]]," ",SuperscriptBox[
RowBox[{"(",RowBox[{RowBox[{"972"," ",SuperscriptBox["a","2"]," ","e"}],"+",RowBox[
{"3"," ",SuperscriptBox["a","4"]," ",SuperscriptBox["e","2"]}],"-",RowBox[{SqrtBox[
"3"]," ",SqrtBox[RowBox[{RowBox[{"314928"," ",SuperscriptBox["a","4"]," ",SuperscriptBox[
"e","2"]}],"-",RowBox[{"83806"," ",SuperscriptBox["a","6"]," ",SuperscriptBox["e",
"3"]}],"+",RowBox[{"3"," ",SuperscriptBox["a","8"]," ",SuperscriptBox["e","4"]}]}]]}]}],")"}],
RowBox[{"1","/","3"}]]}]],"+",FractionBox[RowBox[{SuperscriptBox["2",RowBox[{"1","/","3"}]]," ",SuperscriptBox[
RowBox[{"(",RowBox[{RowBox[{"972"," ",SuperscriptBox["a","2"]," ","e"}],"+",RowBox[
{"3"," ",SuperscriptBox["a","4"]," ",SuperscriptBox["e","2"]}],"-",RowBox[{SqrtBox[
"3"]," ",SqrtBox[RowBox[{RowBox[{"314928"," ",SuperscriptBox["a","4"]," ",SuperscriptBox[
"e","2"]}],"-",RowBox[{"83806"," ",SuperscriptBox["a","6"]," ",SuperscriptBox["e",
"3"]}],"+",RowBox[{"3"," ",SuperscriptBox["a","8"]," ",SuperscriptBox["e","4"]}]}]]}]}],")"}],
RowBox[{"1","/","3"}]]}],RowBox[{"3"," ",SuperscriptBox["3",RowBox[{"2","/","3"}]]}]]}]]}]]}]]}]}]}],"}"}],",",RowBox[
{"{",RowBox[{"d","\[Rule]",RowBox[{FractionBox["9","4"],"-",RowBox[{FractionBox["1",
"2"]," ",SqrtBox[RowBox[{FractionBox["9","4"],"+",FractionBox[RowBox[{"35"," ",SuperscriptBox[
"2",RowBox[{"2","/","3"}]]," ",SuperscriptBox["a","2"]," ","e"}],RowBox[{"3"," ",SuperscriptBox[
"3",RowBox[{"1","/","3"}]]," ",SuperscriptBox[RowBox[{"(",RowBox[{RowBox[{"972"," ",SuperscriptBox[
"a","2"]," ","e"}],"+",RowBox[{"3"," ",SuperscriptBox["a","4"]," ",SuperscriptBox[
"e","2"]}],"-",RowBox[{SqrtBox["3"]," ",SqrtBox[RowBox[{RowBox[{"314928"," ",SuperscriptBox[
"a","4"]," ",SuperscriptBox["e","2"]}],"-",RowBox[{"83806"," ",SuperscriptBox["a",
"6"]," ",SuperscriptBox["e","3"]}],"+",RowBox[{"3"," ",SuperscriptBox["a","8"]," ",SuperscriptBox[
"e","4"]}]}]]}]}],")"}],RowBox[{"1","/","3"}]]}]],"+",FractionBox[RowBox[{SuperscriptBox[
"2",RowBox[{"1","/","3"}]]," ",SuperscriptBox[RowBox[{"(",RowBox[{RowBox[{"972"," ",SuperscriptBox[
"a","2"]," ","e"}],"+",RowBox[{"3"," ",SuperscriptBox["a","4"]," ",SuperscriptBox[
"e","2"]}],"-",RowBox[{SqrtBox["3"]," ",SqrtBox[RowBox[{RowBox[{"314928"," ",SuperscriptBox[
"a","4"]," ",SuperscriptBox["e","2"]}],"-",RowBox[{"83806"," ",SuperscriptBox["a",
"6"]," ",SuperscriptBox["e","3"]}],"+",RowBox[{"3"," ",SuperscriptBox["a","8"]," ",SuperscriptBox[
"e","4"]}]}]]}]}],")"}],RowBox[{"1","/","3"}]]}],RowBox[{"3"," ",SuperscriptBox["3",
RowBox[{"2","/","3"}]]}]]}]]}],"+",RowBox[{FractionBox["1","2"]," ",SqrtBox[RowBox[
{FractionBox["9","2"],"-",FractionBox[RowBox[{"35"," ",SuperscriptBox["2",RowBox[
{"2","/","3"}]]," ",SuperscriptBox["a","2"]," ","e"}],RowBox[{"3"," ",SuperscriptBox[
"3",RowBox[{"1","/","3"}]]," ",SuperscriptBox[RowBox[{"(",RowBox[{RowBox[{"972"," ",SuperscriptBox[
"a","2"]," ","e"}],"+",RowBox[{"3"," ",SuperscriptBox["a","4"]," ",SuperscriptBox[
"e","2"]}],"-",RowBox[{SqrtBox["3"]," ",SqrtBox[RowBox[{RowBox[{"314928"," ",SuperscriptBox[
"a","4"]," ",SuperscriptBox["e","2"]}],"-",RowBox[{"83806"," ",SuperscriptBox["a",
"6"]," ",SuperscriptBox["e","3"]}],"+",RowBox[{"3"," ",SuperscriptBox["a","8"]," ",SuperscriptBox[
"e","4"]}]}]]}]}],")"}],RowBox[{"1","/","3"}]]}]],"-",FractionBox[RowBox[{SuperscriptBox[
"2",RowBox[{"1","/","3"}]]," ",SuperscriptBox[RowBox[{"(",RowBox[{RowBox[{"972"," ",SuperscriptBox[
"a","2"]," ","e"}],"+",RowBox[{"3"," ",SuperscriptBox["a","4"]," ",SuperscriptBox[
"e","2"]}],"-",RowBox[{SqrtBox["3"]," ",SqrtBox[RowBox[{RowBox[{"314928"," ",SuperscriptBox[
"a","4"]," ",SuperscriptBox["e","2"]}],"-",RowBox[{"83806"," ",SuperscriptBox["a",
"6"]," ",SuperscriptBox["e","3"]}],"+",RowBox[{"3"," ",SuperscriptBox["a","8"]," ",SuperscriptBox[
"e","4"]}]}]]}]}],")"}],RowBox[{"1","/","3"}]]}],RowBox[{"3"," ",SuperscriptBox["3",
RowBox[{"2","/","3"}]]}]],"-",FractionBox[RowBox[{RowBox[{"-","243"}],"-",RowBox[
{FractionBox["8","9"]," ",RowBox[{"(",RowBox[{RowBox[{"-","243"}],"-",RowBox[{"2"," ",SuperscriptBox[
"a","2"]," ","e"}]}],")"}]}]}],RowBox[{"4"," ",SqrtBox[RowBox[{FractionBox["9","4"],"+",FractionBox[
RowBox[{"35"," ",SuperscriptBox["2",RowBox[{"2","/","3"}]]," ",SuperscriptBox["a",
"2"]," ","e"}],RowBox[{"3"," ",SuperscriptBox["3",RowBox[{"1","/","3"}]]," ",SuperscriptBox[
RowBox[{"(",RowBox[{RowBox[{"972"," ",SuperscriptBox["a","2"]," ","e"}],"+",RowBox[
{"3"," ",SuperscriptBox["a","4"]," ",SuperscriptBox["e","2"]}],"-",RowBox[{SqrtBox[
"3"]," ",SqrtBox[RowBox[{RowBox[{"314928"," ",SuperscriptBox["a","4"]," ",SuperscriptBox[
"e","2"]}],"-",RowBox[{"83806"," ",SuperscriptBox["a","6"]," ",SuperscriptBox["e",
"3"]}],"+",RowBox[{"3"," ",SuperscriptBox["a","8"]," ",SuperscriptBox["e","4"]}]}]]}]}],")"}],
RowBox[{"1","/","3"}]]}]],"+",FractionBox[RowBox[{SuperscriptBox["2",RowBox[{"1","/","3"}]]," ",SuperscriptBox[
RowBox[{"(",RowBox[{RowBox[{"972"," ",SuperscriptBox["a","2"]," ","e"}],"+",RowBox[
{"3"," ",SuperscriptBox["a","4"]," ",SuperscriptBox["e","2"]}],"-",RowBox[{SqrtBox[
"3"]," ",SqrtBox[RowBox[{RowBox[{"314928"," ",SuperscriptBox["a","4"]," ",SuperscriptBox[
"e","2"]}],"-",RowBox[{"83806"," ",SuperscriptBox["a","6"]," ",SuperscriptBox["e",
"3"]}],"+",RowBox[{"3"," ",SuperscriptBox["a","8"]," ",SuperscriptBox["e","4"]}]}]]}]}],")"}],
RowBox[{"1","/","3"}]]}],RowBox[{"3"," ",SuperscriptBox["3",RowBox[{"2","/","3"}]]}]]}]]}]]}]]}]}]}],"}"}],",",RowBox[
{"{",RowBox[{"d","\[Rule]",RowBox[{FractionBox["9","4"],"+",RowBox[{FractionBox["1",
"2"]," ",SqrtBox[RowBox[{FractionBox["9","4"],"+",FractionBox[RowBox[{"35"," ",SuperscriptBox[
"2",RowBox[{"2","/","3"}]]," ",SuperscriptBox["a","2"]," ","e"}],RowBox[{"3"," ",SuperscriptBox[
"3",RowBox[{"1","/","3"}]]," ",SuperscriptBox[RowBox[{"(",RowBox[{RowBox[{"972"," ",SuperscriptBox[
"a","2"]," ","e"}],"+",RowBox[{"3"," ",SuperscriptBox["a","4"]," ",SuperscriptBox[
"e","2"]}],"-",RowBox[{SqrtBox["3"]," ",SqrtBox[RowBox[{RowBox[{"314928"," ",SuperscriptBox[
"a","4"]," ",SuperscriptBox["e","2"]}],"-",RowBox[{"83806"," ",SuperscriptBox["a",
"6"]," ",SuperscriptBox["e","3"]}],"+",RowBox[{"3"," ",SuperscriptBox["a","8"]," ",SuperscriptBox[
"e","4"]}]}]]}]}],")"}],RowBox[{"1","/","3"}]]}]],"+",FractionBox[RowBox[{SuperscriptBox[
"2",RowBox[{"1","/","3"}]]," ",SuperscriptBox[RowBox[{"(",RowBox[{RowBox[{"972"," ",SuperscriptBox[
"a","2"]," ","e"}],"+",RowBox[{"3"," ",SuperscriptBox["a","4"]," ",SuperscriptBox[
"e","2"]}],"-",RowBox[{SqrtBox["3"]," ",SqrtBox[RowBox[{RowBox[{"314928"," ",SuperscriptBox[
"a","4"]," ",SuperscriptBox["e","2"]}],"-",RowBox[{"83806"," ",SuperscriptBox["a",
"6"]," ",SuperscriptBox["e","3"]}],"+",RowBox[{"3"," ",SuperscriptBox["a","8"]," ",SuperscriptBox[
"e","4"]}]}]]}]}],")"}],RowBox[{"1","/","3"}]]}],RowBox[{"3"," ",SuperscriptBox["3",
RowBox[{"2","/","3"}]]}]]}]]}],"-",RowBox[{FractionBox["1","2"]," ",SqrtBox[RowBox[
{FractionBox["9","2"],"-",FractionBox[RowBox[{"35"," ",SuperscriptBox["2",RowBox[
{"2","/","3"}]]," ",SuperscriptBox["a","2"]," ","e"}],RowBox[{"3"," ",SuperscriptBox[
"3",RowBox[{"1","/","3"}]]," ",SuperscriptBox[RowBox[{"(",RowBox[{RowBox[{"972"," ",SuperscriptBox[
"a","2"]," ","e"}],"+",RowBox[{"3"," ",SuperscriptBox["a","4"]," ",SuperscriptBox[
"e","2"]}],"-",RowBox[{SqrtBox["3"]," ",SqrtBox[RowBox[{RowBox[{"314928"," ",SuperscriptBox[
"a","4"]," ",SuperscriptBox["e","2"]}],"-",RowBox[{"83806"," ",SuperscriptBox["a",
"6"]," ",SuperscriptBox["e","3"]}],"+",RowBox[{"3"," ",SuperscriptBox["a","8"]," ",SuperscriptBox[
"e","4"]}]}]]}]}],")"}],RowBox[{"1","/","3"}]]}]],"-",FractionBox[RowBox[{SuperscriptBox[
"2",RowBox[{"1","/","3"}]]," ",SuperscriptBox[RowBox[{"(",RowBox[{RowBox[{"972"," ",SuperscriptBox[
"a","2"]," ","e"}],"+",RowBox[{"3"," ",SuperscriptBox["a","4"]," ",SuperscriptBox[
"e","2"]}],"-",RowBox[{SqrtBox["3"]," ",SqrtBox[RowBox[{RowBox[{"314928"," ",SuperscriptBox[
"a","4"]," ",SuperscriptBox["e","2"]}],"-",RowBox[{"83806"," ",SuperscriptBox["a",
"6"]," ",SuperscriptBox["e","3"]}],"+",RowBox[{"3"," ",SuperscriptBox["a","8"]," ",SuperscriptBox[
"e","4"]}]}]]}]}],")"}],RowBox[{"1","/","3"}]]}],RowBox[{"3"," ",SuperscriptBox["3",
RowBox[{"2","/","3"}]]}]],"+",FractionBox[RowBox[{RowBox[{"-","243"}],"-",RowBox[
{FractionBox["8","9"]," ",RowBox[{"(",RowBox[{RowBox[{"-","243"}],"-",RowBox[{"2"," ",SuperscriptBox[
"a","2"]," ","e"}]}],")"}]}]}],RowBox[{"4"," ",SqrtBox[RowBox[{FractionBox["9","4"],"+",FractionBox[
RowBox[{"35"," ",SuperscriptBox["2",RowBox[{"2","/","3"}]]," ",SuperscriptBox["a",
"2"]," ","e"}],RowBox[{"3"," ",SuperscriptBox["3",RowBox[{"1","/","3"}]]," ",SuperscriptBox[
RowBox[{"(",RowBox[{RowBox[{"972"," ",SuperscriptBox["a","2"]," ","e"}],"+",RowBox[
{"3"," ",SuperscriptBox["a","4"]," ",SuperscriptBox["e","2"]}],"-",RowBox[{SqrtBox[
"3"]," ",SqrtBox[RowBox[{RowBox[{"314928"," ",SuperscriptBox["a","4"]," ",SuperscriptBox[
"e","2"]}],"-",RowBox[{"83806"," ",SuperscriptBox["a","6"]," ",SuperscriptBox["e",
"3"]}],"+",RowBox[{"3"," ",SuperscriptBox["a","8"]," ",SuperscriptBox["e","4"]}]}]]}]}],")"}],
RowBox[{"1","/","3"}]]}]],"+",FractionBox[RowBox[{SuperscriptBox["2",RowBox[{"1","/","3"}]]," ",SuperscriptBox[
RowBox[{"(",RowBox[{RowBox[{"972"," ",SuperscriptBox["a","2"]," ","e"}],"+",RowBox[
{"3"," ",SuperscriptBox["a","4"]," ",SuperscriptBox["e","2"]}],"-",RowBox[{SqrtBox[
"3"]," ",SqrtBox[RowBox[{RowBox[{"314928"," ",SuperscriptBox["a","4"]," ",SuperscriptBox[
"e","2"]}],"-",RowBox[{"83806"," ",SuperscriptBox["a","6"]," ",SuperscriptBox["e",
"3"]}],"+",RowBox[{"3"," ",SuperscriptBox["a","8"]," ",SuperscriptBox["e","4"]}]}]]}]}],")"}],
RowBox[{"1","/","3"}]]}],RowBox[{"3"," ",SuperscriptBox["3",RowBox[{"2","/","3"}]]}]]}]]}]]}]]}]}]}],"}"}],",",RowBox[
{"{",RowBox[{"d","\[Rule]",RowBox[{FractionBox["9","4"],"+",RowBox[{FractionBox["1",
"2"]," ",SqrtBox[RowBox[{FractionBox["9","4"],"+",FractionBox[RowBox[{"35"," ",SuperscriptBox[
"2",RowBox[{"2","/","3"}]]," ",SuperscriptBox["a","2"]," ","e"}],RowBox[{"3"," ",SuperscriptBox[
"3",RowBox[{"1","/","3"}]]," ",SuperscriptBox[RowBox[{"(",RowBox[{RowBox[{"972"," ",SuperscriptBox[
"a","2"]," ","e"}],"+",RowBox[{"3"," ",SuperscriptBox["a","4"]," ",SuperscriptBox[
"e","2"]}],"-",RowBox[{SqrtBox["3"]," ",SqrtBox[RowBox[{RowBox[{"314928"," ",SuperscriptBox[
"a","4"]," ",SuperscriptBox["e","2"]}],"-",RowBox[{"83806"," ",SuperscriptBox["a",
"6"]," ",SuperscriptBox["e","3"]}],"+",RowBox[{"3"," ",SuperscriptBox["a","8"]," ",SuperscriptBox[
"e","4"]}]}]]}]}],")"}],RowBox[{"1","/","3"}]]}]],"+",FractionBox[RowBox[{SuperscriptBox[
"2",RowBox[{"1","/","3"}]]," ",SuperscriptBox[RowBox[{"(",RowBox[{RowBox[{"972"," ",SuperscriptBox[
"a","2"]," ","e"}],"+",RowBox[{"3"," ",SuperscriptBox["a","4"]," ",SuperscriptBox[
"e","2"]}],"-",RowBox[{SqrtBox["3"]," ",SqrtBox[RowBox[{RowBox[{"314928"," ",SuperscriptBox[
"a","4"]," ",SuperscriptBox["e","2"]}],"-",RowBox[{"83806"," ",SuperscriptBox["a",
"6"]," ",SuperscriptBox["e","3"]}],"+",RowBox[{"3"," ",SuperscriptBox["a","8"]," ",SuperscriptBox[
"e","4"]}]}]]}]}],")"}],RowBox[{"1","/","3"}]]}],RowBox[{"3"," ",SuperscriptBox["3",
RowBox[{"2","/","3"}]]}]]}]]}],"+",RowBox[{FractionBox["1","2"]," ",SqrtBox[RowBox[
{FractionBox["9","2"],"-",FractionBox[RowBox[{"35"," ",SuperscriptBox["2",RowBox[
{"2","/","3"}]]," ",SuperscriptBox["a","2"]," ","e"}],RowBox[{"3"," ",SuperscriptBox[
"3",RowBox[{"1","/","3"}]]," ",SuperscriptBox[RowBox[{"(",RowBox[{RowBox[{"972"," ",SuperscriptBox[
"a","2"]," ","e"}],"+",RowBox[{"3"," ",SuperscriptBox["a","4"]," ",SuperscriptBox[
"e","2"]}],"-",RowBox[{SqrtBox["3"]," ",SqrtBox[RowBox[{RowBox[{"314928"," ",SuperscriptBox[
"a","4"]," ",SuperscriptBox["e","2"]}],"-",RowBox[{"83806"," ",SuperscriptBox["a",
"6"]," ",SuperscriptBox["e","3"]}],"+",RowBox[{"3"," ",SuperscriptBox["a","8"]," ",SuperscriptBox[
"e","4"]}]}]]}]}],")"}],RowBox[{"1","/","3"}]]}]],"-",FractionBox[RowBox[{SuperscriptBox[
"2",RowBox[{"1","/","3"}]]," ",SuperscriptBox[RowBox[{"(",RowBox[{RowBox[{"972"," ",SuperscriptBox[
"a","2"]," ","e"}],"+",RowBox[{"3"," ",SuperscriptBox["a","4"]," ",SuperscriptBox[
"e","2"]}],"-",RowBox[{SqrtBox["3"]," ",SqrtBox[RowBox[{RowBox[{"314928"," ",SuperscriptBox[
"a","4"]," ",SuperscriptBox["e","2"]}],"-",RowBox[{"83806"," ",SuperscriptBox["a",
"6"]," ",SuperscriptBox["e","3"]}],"+",RowBox[{"3"," ",SuperscriptBox["a","8"]," ",SuperscriptBox[
"e","4"]}]}]]}]}],")"}],RowBox[{"1","/","3"}]]}],RowBox[{"3"," ",SuperscriptBox["3",
RowBox[{"2","/","3"}]]}]],"+",FractionBox[RowBox[{RowBox[{"-","243"}],"-",RowBox[
{FractionBox["8","9"]," ",RowBox[{"(",RowBox[{RowBox[{"-","243"}],"-",RowBox[{"2"," ",SuperscriptBox[
"a","2"]," ","e"}]}],")"}]}]}],RowBox[{"4"," ",SqrtBox[RowBox[{FractionBox["9","4"],"+",FractionBox[
RowBox[{"35"," ",SuperscriptBox["2",RowBox[{"2","/","3"}]]," ",SuperscriptBox["a",
"2"]," ","e"}],RowBox[{"3"," ",SuperscriptBox["3",RowBox[{"1","/","3"}]]," ",SuperscriptBox[
RowBox[{"(",RowBox[{RowBox[{"972"," ",SuperscriptBox["a","2"]," ","e"}],"+",RowBox[
{"3"," ",SuperscriptBox["a","4"]," ",SuperscriptBox["e","2"]}],"-",RowBox[{SqrtBox[
"3"]," ",SqrtBox[RowBox[{RowBox[{"314928"," ",SuperscriptBox["a","4"]," ",SuperscriptBox[
"e","2"]}],"-",RowBox[{"83806"," ",SuperscriptBox["a","6"]," ",SuperscriptBox["e",
"3"]}],"+",RowBox[{"3"," ",SuperscriptBox["a","8"]," ",SuperscriptBox["e","4"]}]}]]}]}],")"}],
RowBox[{"1","/","3"}]]}]],"+",FractionBox[RowBox[{SuperscriptBox["2",RowBox[{"1","/","3"}]]," ",SuperscriptBox[
RowBox[{"(",RowBox[{RowBox[{"972"," ",SuperscriptBox["a","2"]," ","e"}],"+",RowBox[
{"3"," ",SuperscriptBox["a","4"]," ",SuperscriptBox["e","2"]}],"-",RowBox[{SqrtBox[
"3"]," ",SqrtBox[RowBox[{RowBox[{"314928"," ",SuperscriptBox["a","4"]," ",SuperscriptBox[
"e","2"]}],"-",RowBox[{"83806"," ",SuperscriptBox["a","6"]," ",SuperscriptBox["e",
"3"]}],"+",RowBox[{"3"," ",SuperscriptBox["a","8"]," ",SuperscriptBox["e","4"]}]}]]}]}],")"}],
RowBox[{"1","/","3"}]]}],RowBox[{"3"," ",SuperscriptBox["3",RowBox[{"2","/","3"}]]}]]}]]}]]}]]}]}]}],"}"}]}],"}"}],
StandardForm],"Output",CellLabel -> "Out[1]= ",ExpressionUUID -> "d07231db-7478-4ba8-bc67-f2b362ebb310"]},
Open],ExpressionUUID -> "3bd23168-5883-42bc-90f2-34c0e65b4b98"],Cell[
CellGroupData[
{Cell[
BoxData[RowBox[{"d","=",RowBox[{FractionBox["9","4"],"-",RowBox[{FractionBox[
"1","2"]," ",SqrtBox[RowBox[{FractionBox["9","4"],"+",FractionBox[RowBox[{"35"," ",SuperscriptBox[
"2",RowBox[{"2","/","3"}]]," ",SuperscriptBox["a","2"]," ","e"}],RowBox[{"3"," ",SuperscriptBox[
"3",RowBox[{"1","/","3"}]]," ",SuperscriptBox[RowBox[{"(",RowBox[{RowBox[{"972"," ",SuperscriptBox[
"a","2"]," ","e"}],"+",RowBox[{"3"," ",SuperscriptBox["a","4"]," ",SuperscriptBox[
"e","2"]}],"-",RowBox[{SqrtBox["3"]," ",SqrtBox[RowBox[{RowBox[{"314928"," ",SuperscriptBox[
"a","4"]," ",SuperscriptBox["e","2"]}],"-",RowBox[{"83806"," ",SuperscriptBox["a",
"6"]," ",SuperscriptBox["e","3"]}],"+",RowBox[{"3"," ",SuperscriptBox["a","8"]," ",SuperscriptBox[
"e","4"]}]}]]}]}],")"}],RowBox[{"1","/","3"}]]}]],"+",FractionBox[RowBox[{SuperscriptBox[
"2",RowBox[{"1","/","3"}]]," ",SuperscriptBox[RowBox[{"(",RowBox[{RowBox[{"972"," ",SuperscriptBox[
"a","2"]," ","e"}],"+",RowBox[{"3"," ",SuperscriptBox["a","4"]," ",SuperscriptBox[
"e","2"]}],"-",RowBox[{SqrtBox["3"]," ",SqrtBox[RowBox[{RowBox[{"314928"," ",SuperscriptBox[
"a","4"]," ",SuperscriptBox["e","2"]}],"-",RowBox[{"83806"," ",SuperscriptBox["a",
"6"]," ",SuperscriptBox["e","3"]}],"+",RowBox[{"3"," ",SuperscriptBox["a","8"]," ",SuperscriptBox[
"e","4"]}]}]]}]}],")"}],RowBox[{"1","/","3"}]]}],RowBox[{"3"," ",SuperscriptBox["3",
RowBox[{"2","/","3"}]]}]]}]]}],"-",RowBox[{FractionBox["1","2"]," ",SqrtBox[RowBox[
{FractionBox["9","2"],"-",FractionBox[RowBox[{"35"," ",SuperscriptBox["2",RowBox[
{"2","/","3"}]]," ",SuperscriptBox["a","2"]," ","e"}],RowBox[{"3"," ",SuperscriptBox[
"3",RowBox[{"1","/","3"}]]," ",SuperscriptBox[RowBox[{"(",RowBox[{RowBox[{"972"," ",SuperscriptBox[
"a","2"]," ","e"}],"+",RowBox[{"3"," ",SuperscriptBox["a","4"]," ",SuperscriptBox[
"e","2"]}],"-",RowBox[{SqrtBox["3"]," ",SqrtBox[RowBox[{RowBox[{"314928"," ",SuperscriptBox[
"a","4"]," ",SuperscriptBox["e","2"]}],"-",RowBox[{"83806"," ",SuperscriptBox["a",
"6"]," ",SuperscriptBox["e","3"]}],"+",RowBox[{"3"," ",SuperscriptBox["a","8"]," ",SuperscriptBox[
"e","4"]}]}]]}]}],")"}],RowBox[{"1","/","3"}]]}]],"-",FractionBox[RowBox[{SuperscriptBox[
"2",RowBox[{"1","/","3"}]]," ",SuperscriptBox[RowBox[{"(",RowBox[{RowBox[{"972"," ",SuperscriptBox[
"a","2"]," ","e"}],"+",RowBox[{"3"," ",SuperscriptBox["a","4"]," ",SuperscriptBox[
"e","2"]}],"-",RowBox[{SqrtBox["3"]," ",SqrtBox[RowBox[{RowBox[{"314928"," ",SuperscriptBox[
"a","4"]," ",SuperscriptBox["e","2"]}],"-",RowBox[{"83806"," ",SuperscriptBox["a",
"6"]," ",SuperscriptBox["e","3"]}],"+",RowBox[{"3"," ",SuperscriptBox["a","8"]," ",SuperscriptBox[
"e","4"]}]}]]}]}],")"}],RowBox[{"1","/","3"}]]}],RowBox[{"3"," ",SuperscriptBox["3",
RowBox[{"2","/","3"}]]}]],"-",FractionBox[RowBox[{RowBox[{"-","243"}],"-",RowBox[
{FractionBox["8","9"]," ",RowBox[{"(",RowBox[{RowBox[{"-","243"}],"-",RowBox[{"2"," ",SuperscriptBox[
"a","2"]," ","e"}]}],")"}]}]}],RowBox[{"4"," ",SqrtBox[RowBox[{FractionBox["9","4"],"+",FractionBox[
RowBox[{"35"," ",SuperscriptBox["2",RowBox[{"2","/","3"}]]," ",SuperscriptBox["a",
"2"]," ","e"}],RowBox[{"3"," ",SuperscriptBox["3",RowBox[{"1","/","3"}]]," ",SuperscriptBox[
RowBox[{"(",RowBox[{RowBox[{"972"," ",SuperscriptBox["a","2"]," ","e"}],"+",RowBox[
{"3"," ",SuperscriptBox["a","4"]," ",SuperscriptBox["e","2"]}],"-",RowBox[{SqrtBox[
"3"]," ",SqrtBox[RowBox[{RowBox[{"314928"," ",SuperscriptBox["a","4"]," ",SuperscriptBox[
"e","2"]}],"-",RowBox[{"83806"," ",SuperscriptBox["a","6"]," ",SuperscriptBox["e",
"3"]}],"+",RowBox[{"3"," ",SuperscriptBox["a","8"]," ",SuperscriptBox["e","4"]}]}]]}]}],")"}],
RowBox[{"1","/","3"}]]}]],"+",FractionBox[RowBox[{SuperscriptBox["2",RowBox[{"1","/","3"}]]," ",SuperscriptBox[
RowBox[{"(",RowBox[{RowBox[{"972"," ",SuperscriptBox["a","2"]," ","e"}],"+",RowBox[
{"3"," ",SuperscriptBox["a","4"]," ",SuperscriptBox["e","2"]}],"-",RowBox[{SqrtBox[
"3"]," ",SqrtBox[RowBox[{RowBox[{"314928"," ",SuperscriptBox["a","4"]," ",SuperscriptBox[
"e","2"]}],"-",RowBox[{"83806"," ",SuperscriptBox["a","6"]," ",SuperscriptBox["e",
"3"]}],"+",RowBox[{"3"," ",SuperscriptBox["a","8"]," ",SuperscriptBox["e","4"]}]}]]}]}],")"}],
RowBox[{"1","/","3"}]]}],RowBox[{"3"," ",SuperscriptBox["3",RowBox[{"2","/","3"}]]}]]}]]}]]}]]}]}]}]],
"Input",NumberMarks -> False,CellLabel -> "In[2]:= ",ExpressionUUID -> "9fdf0a92-efce-45c8-acfa-3a1ebef948e2"],Cell[
BoxData[
RowBox[{FractionBox["9","4"],"-",RowBox[{FractionBox["1","2"]," ",SqrtBox[RowBox[
{FractionBox["9","4"],"+",FractionBox[RowBox[{"35"," ",SuperscriptBox["2",RowBox[
{"2","/","3"}]]," ",SuperscriptBox["a","2"]," ","e"}],RowBox[{"3"," ",SuperscriptBox[
"3",RowBox[{"1","/","3"}]]," ",SuperscriptBox[RowBox[{"(",RowBox[{RowBox[{"972"," ",SuperscriptBox[
"a","2"]," ","e"}],"+",RowBox[{"3"," ",SuperscriptBox["a","4"]," ",SuperscriptBox[
"e","2"]}],"-",RowBox[{SqrtBox["3"]," ",SqrtBox[RowBox[{RowBox[{"314928"," ",SuperscriptBox[
"a","4"]," ",SuperscriptBox["e","2"]}],"-",RowBox[{"83806"," ",SuperscriptBox["a",
"6"]," ",SuperscriptBox["e","3"]}],"+",RowBox[{"3"," ",SuperscriptBox["a","8"]," ",SuperscriptBox[
"e","4"]}]}]]}]}],")"}],RowBox[{"1","/","3"}]]}]],"+",FractionBox[RowBox[{SuperscriptBox[
"2",RowBox[{"1","/","3"}]]," ",SuperscriptBox[RowBox[{"(",RowBox[{RowBox[{"972"," ",SuperscriptBox[
"a","2"]," ","e"}],"+",RowBox[{"3"," ",SuperscriptBox["a","4"]," ",SuperscriptBox[
"e","2"]}],"-",RowBox[{SqrtBox["3"]," ",SqrtBox[RowBox[{RowBox[{"314928"," ",SuperscriptBox[
"a","4"]," ",SuperscriptBox["e","2"]}],"-",RowBox[{"83806"," ",SuperscriptBox["a",
"6"]," ",SuperscriptBox["e","3"]}],"+",RowBox[{"3"," ",SuperscriptBox["a","8"]," ",SuperscriptBox[
"e","4"]}]}]]}]}],")"}],RowBox[{"1","/","3"}]]}],RowBox[{"3"," ",SuperscriptBox["3",
RowBox[{"2","/","3"}]]}]]}]]}],"-",RowBox[{FractionBox["1","2"]," ",SqrtBox[RowBox[
{FractionBox["9","2"],"-",FractionBox[RowBox[{"35"," ",SuperscriptBox["2",RowBox[
{"2","/","3"}]]," ",SuperscriptBox["a","2"]," ","e"}],RowBox[{"3"," ",SuperscriptBox[
"3",RowBox[{"1","/","3"}]]," ",SuperscriptBox[RowBox[{"(",RowBox[{RowBox[{"972"," ",SuperscriptBox[
"a","2"]," ","e"}],"+",RowBox[{"3"," ",SuperscriptBox["a","4"]," ",SuperscriptBox[
"e","2"]}],"-",RowBox[{SqrtBox["3"]," ",SqrtBox[RowBox[{RowBox[{"314928"," ",SuperscriptBox[
"a","4"]," ",SuperscriptBox["e","2"]}],"-",RowBox[{"83806"," ",SuperscriptBox["a",
"6"]," ",SuperscriptBox["e","3"]}],"+",RowBox[{"3"," ",SuperscriptBox["a","8"]," ",SuperscriptBox[
"e","4"]}]}]]}]}],")"}],RowBox[{"1","/","3"}]]}]],"-",FractionBox[RowBox[{SuperscriptBox[
"2",RowBox[{"1","/","3"}]]," ",SuperscriptBox[RowBox[{"(",RowBox[{RowBox[{"972"," ",SuperscriptBox[
"a","2"]," ","e"}],"+",RowBox[{"3"," ",SuperscriptBox["a","4"]," ",SuperscriptBox[
"e","2"]}],"-",RowBox[{SqrtBox["3"]," ",SqrtBox[RowBox[{RowBox[{"314928"," ",SuperscriptBox[
"a","4"]," ",SuperscriptBox["e","2"]}],"-",RowBox[{"83806"," ",SuperscriptBox["a",
"6"]," ",SuperscriptBox["e","3"]}],"+",RowBox[{"3"," ",SuperscriptBox["a","8"]," ",SuperscriptBox[
"e","4"]}]}]]}]}],")"}],RowBox[{"1","/","3"}]]}],RowBox[{"3"," ",SuperscriptBox["3",
RowBox[{"2","/","3"}]]}]],"-",FractionBox[RowBox[{RowBox[{"-","243"}],"-",RowBox[
{FractionBox["8","9"]," ",RowBox[{"(",RowBox[{RowBox[{"-","243"}],"-",RowBox[{"2"," ",SuperscriptBox[
"a","2"]," ","e"}]}],")"}]}]}],RowBox[{"4"," ",SqrtBox[RowBox[{FractionBox["9","4"],"+",FractionBox[
RowBox[{"35"," ",SuperscriptBox["2",RowBox[{"2","/","3"}]]," ",SuperscriptBox["a",
"2"]," ","e"}],RowBox[{"3"," ",SuperscriptBox["3",RowBox[{"1","/","3"}]]," ",SuperscriptBox[
RowBox[{"(",RowBox[{RowBox[{"972"," ",SuperscriptBox["a","2"]," ","e"}],"+",RowBox[
{"3"," ",SuperscriptBox["a","4"]," ",SuperscriptBox["e","2"]}],"-",RowBox[{SqrtBox[
"3"]," ",SqrtBox[RowBox[{RowBox[{"314928"," ",SuperscriptBox["a","4"]," ",SuperscriptBox[
"e","2"]}],"-",RowBox[{"83806"," ",SuperscriptBox["a","6"]," ",SuperscriptBox["e",
"3"]}],"+",RowBox[{"3"," ",SuperscriptBox["a","8"]," ",SuperscriptBox["e","4"]}]}]]}]}],")"}],
RowBox[{"1","/","3"}]]}]],"+",FractionBox[RowBox[{SuperscriptBox["2",RowBox[{"1","/","3"}]]," ",SuperscriptBox[
RowBox[{"(",RowBox[{RowBox[{"972"," ",SuperscriptBox["a","2"]," ","e"}],"+",RowBox[
{"3"," ",SuperscriptBox["a","4"]," ",SuperscriptBox["e","2"]}],"-",RowBox[{SqrtBox[
"3"]," ",SqrtBox[RowBox[{RowBox[{"314928"," ",SuperscriptBox["a","4"]," ",SuperscriptBox[
"e","2"]}],"-",RowBox[{"83806"," ",SuperscriptBox["a","6"]," ",SuperscriptBox["e",
"3"]}],"+",RowBox[{"3"," ",SuperscriptBox["a","8"]," ",SuperscriptBox["e","4"]}]}]]}]}],")"}],
RowBox[{"1","/","3"}]]}],RowBox[{"3"," ",SuperscriptBox["3",RowBox[{"2","/","3"}]]}]]}]]}]]}]]}]}],
StandardForm],"Output",CellLabel -> "Out[2]= ",ExpressionUUID -> "d36af154-f0a1-4068-a867-3a1a01f05a14"]},
Open],ExpressionUUID -> "3ade896c-4d5d-4ffe-8742-1cd1eb55b266"],Cell[
CellGroupData[
{Cell[
BoxData[RowBox[{RowBox[{"(*",RowBox[{RowBox[{RowBox[{"When"," ","we"," ","assume"," ","a"}],"=","1"}],","," ",RowBox[
{"first"," ","solution"," ","becomes"}]}],"*)"}],"\n",RowBox[{RowBox[{"d","/.",RowBox[
{"{",RowBox[{"a","\[Rule]","1"}],"}"}]}],"\[IndentingNewLine]"}]}]],"Input",CellLabel -> "In[3]:= ",
ExpressionUUID -> "2bdc08b0-6be6-4384-ac9c-cb6d585b41f9"],Cell[
BoxData[RowBox[{FractionBox[
"9","4"],"-",RowBox[{FractionBox["1","2"]," ",SqrtBox[RowBox[{FractionBox["9","4"],"+",FractionBox[
RowBox[{"35"," ",SuperscriptBox["2",RowBox[{"2","/","3"}]]," ","e"}],RowBox[{"3"," ",SuperscriptBox[
"3",RowBox[{"1","/","3"}]]," ",SuperscriptBox[RowBox[{"(",RowBox[{RowBox[{"972"," ","e"}],"+",RowBox[
{"3"," ",SuperscriptBox["e","2"]}],"-",RowBox[{SqrtBox["3"]," ",SqrtBox[RowBox[{RowBox[
{"314928"," ",SuperscriptBox["e","2"]}],"-",RowBox[{"83806"," ",SuperscriptBox["e",
"3"]}],"+",RowBox[{"3"," ",SuperscriptBox["e","4"]}]}]]}]}],")"}],RowBox[{"1","/","3"}]]}]],"+",FractionBox[
RowBox[{SuperscriptBox["2",RowBox[{"1","/","3"}]]," ",SuperscriptBox[RowBox[{"(",RowBox[
{RowBox[{"972"," ","e"}],"+",RowBox[{"3"," ",SuperscriptBox["e","2"]}],"-",RowBox[
{SqrtBox["3"]," ",SqrtBox[RowBox[{RowBox[{"314928"," ",SuperscriptBox["e","2"]}],"-",RowBox[
{"83806"," ",SuperscriptBox["e","3"]}],"+",RowBox[{"3"," ",SuperscriptBox["e","4"]}]}]]}]}],")"}],
RowBox[{"1","/","3"}]]}],RowBox[{"3"," ",SuperscriptBox["3",RowBox[{"2","/","3"}]]}]]}]]}],"-",RowBox[
{FractionBox["1","2"]," ",SqrtBox[RowBox[{FractionBox["9","2"],"-",FractionBox[RowBox[
{"35"," ",SuperscriptBox["2",RowBox[{"2","/","3"}]]," ","e"}],RowBox[{"3"," ",SuperscriptBox[
"3",RowBox[{"1","/","3"}]]," ",SuperscriptBox[RowBox[{"(",RowBox[{RowBox[{"972"," ","e"}],"+",RowBox[
{"3"," ",SuperscriptBox["e","2"]}],"-",RowBox[{SqrtBox["3"]," ",SqrtBox[RowBox[{RowBox[
{"314928"," ",SuperscriptBox["e","2"]}],"-",RowBox[{"83806"," ",SuperscriptBox["e",
"3"]}],"+",RowBox[{"3"," ",SuperscriptBox["e","4"]}]}]]}]}],")"}],RowBox[{"1","/","3"}]]}]],"-",FractionBox[
RowBox[{SuperscriptBox["2",RowBox[{"1","/","3"}]]," ",SuperscriptBox[RowBox[{"(",RowBox[
{RowBox[{"972"," ","e"}],"+",RowBox[{"3"," ",SuperscriptBox["e","2"]}],"-",RowBox[
{SqrtBox["3"]," ",SqrtBox[RowBox[{RowBox[{"314928"," ",SuperscriptBox["e","2"]}],"-",RowBox[
{"83806"," ",SuperscriptBox["e","3"]}],"+",RowBox[{"3"," ",SuperscriptBox["e","4"]}]}]]}]}],")"}],
RowBox[{"1","/","3"}]]}],RowBox[{"3"," ",SuperscriptBox["3",RowBox[{"2","/","3"}]]}]],"-",FractionBox[
RowBox[{RowBox[{"-","243"}],"-",RowBox[{FractionBox["8","9"]," ",RowBox[{"(",RowBox[
{RowBox[{"-","243"}],"-",RowBox[{"2"," ","e"}]}],")"}]}]}],RowBox[{"4"," ",SqrtBox[
RowBox[{FractionBox["9","4"],"+",FractionBox[RowBox[{"35"," ",SuperscriptBox["2",
RowBox[{"2","/","3"}]]," ","e"}],RowBox[{"3"," ",SuperscriptBox["3",RowBox[{"1","/","3"}]]," ",SuperscriptBox[
RowBox[{"(",RowBox[{RowBox[{"972"," ","e"}],"+",RowBox[{"3"," ",SuperscriptBox["e",
"2"]}],"-",RowBox[{SqrtBox["3"]," ",SqrtBox[RowBox[{RowBox[{"314928"," ",SuperscriptBox[
"e","2"]}],"-",RowBox[{"83806"," ",SuperscriptBox["e","3"]}],"+",RowBox[{"3"," ",SuperscriptBox[
"e","4"]}]}]]}]}],")"}],RowBox[{"1","/","3"}]]}]],"+",FractionBox[RowBox[{SuperscriptBox[
"2",RowBox[{"1","/","3"}]]," ",SuperscriptBox[RowBox[{"(",RowBox[{RowBox[{"972"," ","e"}],"+",RowBox[
{"3"," ",SuperscriptBox["e","2"]}],"-",RowBox[{SqrtBox["3"]," ",SqrtBox[RowBox[{RowBox[
{"314928"," ",SuperscriptBox["e","2"]}],"-",RowBox[{"83806"," ",SuperscriptBox["e",
"3"]}],"+",RowBox[{"3"," ",SuperscriptBox["e","4"]}]}]]}]}],")"}],RowBox[{"1","/","3"}]]}],
RowBox[{"3"," ",SuperscriptBox["3",RowBox[{"2","/","3"}]]}]]}]]}]]}]]}]}],StandardForm],
"Output",CellLabel -> "Out[3]= ",ExpressionUUID -> "74c7b2b0-60e7-4da8-a211-f61d7476b7a2"]},
Open],ExpressionUUID -> "248f9f58-b1cb-4463-8db1-7b0b5feef84a"],Cell[
CellGroupData[
{Cell[
BoxData[RowBox[{RowBox[{"(*",RowBox[{RowBox[{"Plot"," ","this"," ","from"," ","e"}],"=",RowBox[
{RowBox[{"0"," ","to"," ","e"}],"=","4"}]}],"*)"}],"\n",RowBox[{"Plot","[",RowBox[
{RowBox[{"{","%3","}"}],",",RowBox[{"{",RowBox[{"e",",","0",",","4"}],"}"}]}],"]"}]}]],
"Input",CellLabel -> "In[4]:= ",ExpressionUUID -> "1859ff2a-b5fa-4855-ad54-8cf0aae58404"],Cell[
BoxData[
GraphicsBox[{{{{},{},TagBox[{Directive[Opacity[1.`],RGBColor[0.368417`,0.506779`,
0.709798`],AbsoluteThickness[1.6`]],LineBox[CompressedData["1:eJwVkXk81Akfx39uNb/fMCWMM0fpsqyNjfD9WrvOsFGPVuMskbaS0W6KmmzliFZth0QmXU8vZVx5iUWGpeQsV09yjDmMK5FBKk/7x+f1ef/zef/zMQo77BsuTxDE0a/5tz3CRzqeSo86fsVBtWpwVHTWiR5g7gACudveGOjDd7mZ2SXMvUCEdP/FMjQHz5ae4hxmLBCc7/+sXu0A/nvnqi4xzwAxFTNZbOIFby2SnNOZl4FYHZRftj4QuKt8zqUy7wCxw2eg2/ognFYtMUthlgIxN2G03TsBdv1yizf1vh6IHwb/NONfANrSaZarQRtwypWOBchdgzXbJ0fqzncCx2/UcfrKTfi91RYyP7wG7o2O6tnfboNWKaNfTm4AQozpnRVR96FM4NzcZi8ALn2Djmt9PvCjcnR/GRcCx2ClxlOqEGbXOqg9OiiBp+2pXnv0ikF+IV9dd80oqEfGay+ElILNUkiZX8E4cBNvfeOTXAbNZza3Nmx4B+1x/nmTj8rBMGNs4cHkFMzbxB+aJythbG6gv8tyGrSf594TeVXBndHKJvqFGRicusfyfFEDdP3774TCD0D8Vtw6aloLafsf7+OayiA6kOzi7eCDDPOFkafmgKXJMda4WwexVvWlmnXzYPrZQDoqqoeBgvrzHUYfYW/SrG+CewMsRnXeWH98ETJ6rsq0eI2w0Unly77KTyBkF4c+V3wOrnlGEUVaXyD7BmfVfU4T/K4fbDzEWoL4/15Trxl/AZvGd9J6vAg0DS46t3Z3C6xUm1Kt/0ggZzGsV/FDKyjW3OCZZMuhTnDpxRTHdjiwufL1Mk95HL1otnqnTgfku4dxq2Xy2F3x7dHrCx0wO6ajLr6qgKOcSnWzjpfw2M9V4fKPivgxNq0yv+4VnHI7m1sqVsSCTGPChNcJRm89em+fVcLUbcyp/bldYPf9mctMK2W8XL8h6iOvG1gGbQtyr5RxiZts/LKiB2ab0gXRp1Xw0gk3p6qxXshUDIr1NVXFuEP5mWzm/2Bl/+M8+XpVpJeEB4/7vQGlhNM7bI8sw7REj+ql2j4gHgTxBCuWY/1Wto3n5n6IyeKlr+AvxwMy2+RNEwNQtTFZlXGIhmlpEcZXpINg06nVcimahlF9ljWBE4NQGH//ogabhuIUdtC694OQ19Kgo32Mhs2uhoV184OQfFjJ3DCRhoHWT2ZWqA6Bb0nidvOrNMzZwi/SNBsCiV1Clns1DX+2eBbWtG8IGB4xmxLpJH5jMXqoamIIuLVqNDsGiR6OY6GJ00NgaftI+n4liVoj0xKPuSHwXjdyL5RJIrfiVZOYEECqcpCRkymJ0/uraz00BKBY565J2JG4ey2ebNoqANlWI+JkOImOi+xpSboAzpZU91tHknjYenbA4i8BaGxkVU1Ekehrl5IanymA73SuHQ+MJjH3FNvF9LYAoufJWfsTJLqpGhYVlAtAWjovXcwg0bouj18hFECfefuruL9J7GOvCdB2GobcMUaCQg2J+kt32Y9chiHsgd/a9FoSezf2hLltGwapac8xbgOJV14qq2T4D4NMt1+/sZ3EJVF6QOShYWAsH4/QEJGYFGQn750zDC5ilU8FFIU3yxc0zxNCWHbH/e4WdQqtWvdIFVSE0Bx63pu/gsL/HPjp4llKCH5v6be6tCj80N05eltHCCGdq1w+GVEYV6P25GdrIZzgm2S421B45E4FL/1XIRTeBFNh0Fd/rlb41LAQZo7PqISGUmjNNssqHROCjf/9sbd7KExu0+tLmhFCpZpaSU/k1/1AfC9LQQQNnH6nFzEU9qbAnSYTEbwJSwguPkdhtLNLASNSBAbwrbNFCoU/xWnMz0aLIERXtPbheQoPpMiipuJEIH61bfJuBoXURKnfhjQRTP2ol3A9i8KXkeuK/ykSgbJZZRangMIAn+CsXfJicFc4fPJzIYVG5VaSJVIMaQPGYcdLKFxl/zmlWUsMjMzU9bHlFEYNKr17Yy4GvWUB5RF8CnUdzx1UZIkhWERlC+spjC+RaKpEiiGvtvZUaCOFjJdbCx1jxWB2fL3r7mYKn8W0Nfqni8FqbL7Lu5vC109koRf4Yjja+PDJi14KnSZdfC63i6H8dkiO2xsKO6uZZRP9YnBgPdv7wyCFv7J2rSv5JAbOlni3GgGF9ouxYE5KgK9hucleRCGRnGOlpScBt5ZrM9ajFHZVz4nDHCSQ+sCzp3icQhve9fY+bwm0nF2qsHhHYbZXGW8uRAK+jhGJ6z98/dM6KIaVJIErOrr77skotPUiK7pvSKBX1upuskChOlfvzM4iCQTybBj6XygsuhnXqzEogbKAeXo7QUfFGdtO3U8SoCtXkH8o0DGtgJ+UpzMCEUUnltso05H4I6g91n4EnrIcVKWqdMzcP28tDRsBbdUlpWwaHf0rHrKvZ4zAkZKnCj50Op5Le2hq2TwCTUGJcvIMOnZsF7W885TC/wEsw2gH"]]},
Function[Annotation[Slot[1],"Charting`Private`Tag$66682#1"]]]}},{}},{DisplayFunction -> Identity,Ticks -> {Automatic,Automatic},AxesOrigin -> {0,0},FrameTicks -> {{Automatic,Automatic},{Automatic,Automatic}},GridLines -> {None,None},DisplayFunction -> Identity,PlotRangePadding -> {{Scaled[
0.02`],Scaled[0.02`]},{Scaled[0.05`],Scaled[0.05`]}},PlotRangeClipping -> True,ImagePadding -> All,DisplayFunction -> Identity,AspectRatio -> NCache[
Power[GoldenRatio,-1],0.6180339887498948`],Axes -> {True,True},AxesLabel -> {None,None},AxesOrigin -> {0,0},RuleDelayed[
DisplayFunction,Identity],Frame -> {{False,False},{False,False}},FrameLabel -> {{None,None},{None,None}},FrameTicks -> {{Automatic,Automatic},{Automatic,Automatic}},GridLines -> {None,None},GridLinesStyle -> Directive[
GrayLevel[0.5`,0.4`]],Method -> CompressedData["1:eJzlUstOwzAQbMv7wlscuPENfAAqLYVKFKqm6t1N1u0K1xt5bYnw2/wAtqs+CbkgTkRKtPbuzuxM9mZMA7lXq9V413+eka1sLE4DpyC59EEbpHDK3pPTmTBFYgsFfOQTTWdpJiymW03Xq6ZHI/IpptzVFoxILZKWOxV8Bz4YgWFfZ27j83m3VXLug6HHeuuRY+gTY0RtrKPGYGgccBDXEYqhhOhBSkgtVw4UdD7hZKr8a2W9ojIwGe8GYbjfSh6vw/QJ9S+wwkhtQ7lCDbypu8QqaQAkmVnLGSbTowyW5pTg5kqkMANtK3HD6O9JsK2pVEmuSMLxhfQ2xelqM3rA07hKcyPOAtiYSTkL0Z8EPwD3v6sPEEkqvPhJx+m4Ucw/0F35oEVkMtTCAg+J1GseOyrlnYQpkb0XxYJiPuRhWKbFzSZCyJcULW+6mTcVbbH67Ykii/UNgX1hbEkBLsH/jKFkzS6ieTlCNhLKwX9y4gucBRzd"],PlotRange -> {{0,4},{0.`,0.7905196210290858`}},PlotRangeClipping -> True,PlotRangePadding -> {{Scaled[
0.02`],Scaled[0.02`]},{Scaled[0.02`],Scaled[0.02`]}},Ticks -> {Automatic,Automatic}}],
StandardForm],"Output",CellLabel -> "Out[4]= ",ExpressionUUID -> "7c78ceef-8868-4981-999a-fa83ca46e2e0"]},
Open],ExpressionUUID -> "aacf3fef-11dd-418a-9a8f-980fbccb4cf0"],Cell[
CellGroupData[
{Cell[
BoxData[RowBox[{"Solve","[",RowBox[{RowBox[{RowBox[{RowBox[{RowBox[{"-","1"}],"/","e"}],"+",FractionBox[
RowBox[{"2","*",SuperscriptBox["a","2"],"*"," ",RowBox[{"(",RowBox[{"11","-","d"}],")"}]}],
RowBox[{"9","*",SuperscriptBox[RowBox[{"(",RowBox[{"3","-","d"}],")"}],"3"],"*"," ","d"}]]}],"\[Equal]","0"}],",","d"}],"]"}]],
"Input",CellLabel -> "In[1]:= ",ExpressionUUID -> "818c10af-5105-4188-bb4b-8217aa167e4e"],Cell[
BoxData[
RowBox[{"{",RowBox[{RowBox[{"{",RowBox[{"d","\[Rule]",RowBox[{FractionBox["9","4"],"-",RowBox[
{FractionBox["1","2"]," ",SqrtBox[RowBox[{FractionBox["9","4"],"+",FractionBox[RowBox[
{"35"," ",SuperscriptBox["2",RowBox[{"2","/","3"}]]," ",SuperscriptBox["a","2"]," ","e"}],
RowBox[{"3"," ",SuperscriptBox["3",RowBox[{"1","/","3"}]]," ",SuperscriptBox[RowBox[
{"(",RowBox[{RowBox[{"972"," ",SuperscriptBox["a","2"]," ","e"}],"+",RowBox[{"3"," ",SuperscriptBox[
"a","4"]," ",SuperscriptBox["e","2"]}],"-",RowBox[{SqrtBox["3"]," ",SqrtBox[RowBox[
{RowBox[{"314928"," ",SuperscriptBox["a","4"]," ",SuperscriptBox["e","2"]}],"-",RowBox[
{"83806"," ",SuperscriptBox["a","6"]," ",SuperscriptBox["e","3"]}],"+",RowBox[{"3"," ",SuperscriptBox[
"a","8"]," ",SuperscriptBox["e","4"]}]}]]}]}],")"}],RowBox[{"1","/","3"}]]}]],"+",FractionBox[
RowBox[{SuperscriptBox["2",RowBox[{"1","/","3"}]]," ",SuperscriptBox[RowBox[{"(",RowBox[
{RowBox[{"972"," ",SuperscriptBox["a","2"]," ","e"}],"+",RowBox[{"3"," ",SuperscriptBox[
"a","4"]," ",SuperscriptBox["e","2"]}],"-",RowBox[{SqrtBox["3"]," ",SqrtBox[RowBox[
{RowBox[{"314928"," ",SuperscriptBox["a","4"]," ",SuperscriptBox["e","2"]}],"-",RowBox[
{"83806"," ",SuperscriptBox["a","6"]," ",SuperscriptBox["e","3"]}],"+",RowBox[{"3"," ",SuperscriptBox[
"a","8"]," ",SuperscriptBox["e","4"]}]}]]}]}],")"}],RowBox[{"1","/","3"}]]}],RowBox[
{"3"," ",SuperscriptBox["3",RowBox[{"2","/","3"}]]}]]}]]}],"-",RowBox[{FractionBox[
"1","2"]," ",SqrtBox[RowBox[{FractionBox["9","2"],"-",FractionBox[RowBox[{"35"," ",SuperscriptBox[
"2",RowBox[{"2","/","3"}]]," ",SuperscriptBox["a","2"]," ","e"}],RowBox[{"3"," ",SuperscriptBox[
"3",RowBox[{"1","/","3"}]]," ",SuperscriptBox[RowBox[{"(",RowBox[{RowBox[{"972"," ",SuperscriptBox[
"a","2"]," ","e"}],"+",RowBox[{"3"," ",SuperscriptBox["a","4"]," ",SuperscriptBox[
"e","2"]}],"-",RowBox[{SqrtBox["3"]," ",SqrtBox[RowBox[{RowBox[{"314928"," ",SuperscriptBox[
"a","4"]," ",SuperscriptBox["e","2"]}],"-",RowBox[{"83806"," ",SuperscriptBox["a",
"6"]," ",SuperscriptBox["e","3"]}],"+",RowBox[{"3"," ",SuperscriptBox["a","8"]," ",SuperscriptBox[
"e","4"]}]}]]}]}],")"}],RowBox[{"1","/","3"}]]}]],"-",FractionBox[RowBox[{SuperscriptBox[
"2",RowBox[{"1","/","3"}]]," ",SuperscriptBox[RowBox[{"(",RowBox[{RowBox[{"972"," ",SuperscriptBox[
"a","2"]," ","e"}],"+",RowBox[{"3"," ",SuperscriptBox["a","4"]," ",SuperscriptBox[
"e","2"]}],"-",RowBox[{SqrtBox["3"]," ",SqrtBox[RowBox[{RowBox[{"314928"," ",SuperscriptBox[
"a","4"]," ",SuperscriptBox["e","2"]}],"-",RowBox[{"83806"," ",SuperscriptBox["a",
"6"]," ",SuperscriptBox["e","3"]}],"+",RowBox[{"3"," ",SuperscriptBox["a","8"]," ",SuperscriptBox[
"e","4"]}]}]]}]}],")"}],RowBox[{"1","/","3"}]]}],RowBox[{"3"," ",SuperscriptBox["3",
RowBox[{"2","/","3"}]]}]],"-",FractionBox[RowBox[{RowBox[{"-","243"}],"-",RowBox[
{FractionBox["8","9"]," ",RowBox[{"(",RowBox[{RowBox[{"-","243"}],"-",RowBox[{"2"," ",SuperscriptBox[
"a","2"]," ","e"}]}],")"}]}]}],RowBox[{"4"," ",SqrtBox[RowBox[{FractionBox["9","4"],"+",FractionBox[
RowBox[{"35"," ",SuperscriptBox["2",RowBox[{"2","/","3"}]]," ",SuperscriptBox["a",
"2"]," ","e"}],RowBox[{"3"," ",SuperscriptBox["3",RowBox[{"1","/","3"}]]," ",SuperscriptBox[
RowBox[{"(",RowBox[{RowBox[{"972"," ",SuperscriptBox["a","2"]," ","e"}],"+",RowBox[
{"3"," ",SuperscriptBox["a","4"]," ",SuperscriptBox["e","2"]}],"-",RowBox[{SqrtBox[
"3"]," ",SqrtBox[RowBox[{RowBox[{"314928"," ",SuperscriptBox["a","4"]," ",SuperscriptBox[
"e","2"]}],"-",RowBox[{"83806"," ",SuperscriptBox["a","6"]," ",SuperscriptBox["e",
"3"]}],"+",RowBox[{"3"," ",SuperscriptBox["a","8"]," ",SuperscriptBox["e","4"]}]}]]}]}],")"}],
RowBox[{"1","/","3"}]]}]],"+",FractionBox[RowBox[{SuperscriptBox["2",RowBox[{"1","/","3"}]]," ",SuperscriptBox[
RowBox[{"(",RowBox[{RowBox[{"972"," ",SuperscriptBox["a","2"]," ","e"}],"+",RowBox[
{"3"," ",SuperscriptBox["a","4"]," ",SuperscriptBox["e","2"]}],"-",RowBox[{SqrtBox[
"3"]," ",SqrtBox[RowBox[{RowBox[{"314928"," ",SuperscriptBox["a","4"]," ",SuperscriptBox[
"e","2"]}],"-",RowBox[{"83806"," ",SuperscriptBox["a","6"]," ",SuperscriptBox["e",
"3"]}],"+",RowBox[{"3"," ",SuperscriptBox["a","8"]," ",SuperscriptBox["e","4"]}]}]]}]}],")"}],
RowBox[{"1","/","3"}]]}],RowBox[{"3"," ",SuperscriptBox["3",RowBox[{"2","/","3"}]]}]]}]]}]]}]]}]}]}],"}"}],",",RowBox[
{"{",RowBox[{"d","\[Rule]",RowBox[{FractionBox["9","4"],"-",RowBox[{FractionBox["1",
"2"]," ",SqrtBox[RowBox[{FractionBox["9","4"],"+",FractionBox[RowBox[{"35"," ",SuperscriptBox[
"2",RowBox[{"2","/","3"}]]," ",SuperscriptBox["a","2"]," ","e"}],RowBox[{"3"," ",SuperscriptBox[
"3",RowBox[{"1","/","3"}]]," ",SuperscriptBox[RowBox[{"(",RowBox[{RowBox[{"972"," ",SuperscriptBox[
"a","2"]," ","e"}],"+",RowBox[{"3"," ",SuperscriptBox["a","4"]," ",SuperscriptBox[
"e","2"]}],"-",RowBox[{SqrtBox["3"]," ",SqrtBox[RowBox[{RowBox[{"314928"," ",SuperscriptBox[
"a","4"]," ",SuperscriptBox["e","2"]}],"-",RowBox[{"83806"," ",SuperscriptBox["a",
"6"]," ",SuperscriptBox["e","3"]}],"+",RowBox[{"3"," ",SuperscriptBox["a","8"]," ",SuperscriptBox[
"e","4"]}]}]]}]}],")"}],RowBox[{"1","/","3"}]]}]],"+",FractionBox[RowBox[{SuperscriptBox[
"2",RowBox[{"1","/","3"}]]," ",SuperscriptBox[RowBox[{"(",RowBox[{RowBox[{"972"," ",SuperscriptBox[
"a","2"]," ","e"}],"+",RowBox[{"3"," ",SuperscriptBox["a","4"]," ",SuperscriptBox[
"e","2"]}],"-",RowBox[{SqrtBox["3"]," ",SqrtBox[RowBox[{RowBox[{"314928"," ",SuperscriptBox[
"a","4"]," ",SuperscriptBox["e","2"]}],"-",RowBox[{"83806"," ",SuperscriptBox["a",
"6"]," ",SuperscriptBox["e","3"]}],"+",RowBox[{"3"," ",SuperscriptBox["a","8"]," ",SuperscriptBox[
"e","4"]}]}]]}]}],")"}],RowBox[{"1","/","3"}]]}],RowBox[{"3"," ",SuperscriptBox["3",
RowBox[{"2","/","3"}]]}]]}]]}],"+",RowBox[{FractionBox["1","2"]," ",SqrtBox[RowBox[
{FractionBox["9","2"],"-",FractionBox[RowBox[{"35"," ",SuperscriptBox["2",RowBox[
{"2","/","3"}]]," ",SuperscriptBox["a","2"]," ","e"}],RowBox[{"3"," ",SuperscriptBox[
"3",RowBox[{"1","/","3"}]]," ",SuperscriptBox[RowBox[{"(",RowBox[{RowBox[{"972"," ",SuperscriptBox[
"a","2"]," ","e"}],"+",RowBox[{"3"," ",SuperscriptBox["a","4"]," ",SuperscriptBox[
"e","2"]}],"-",RowBox[{SqrtBox["3"]," ",SqrtBox[RowBox[{RowBox[{"314928"," ",SuperscriptBox[
"a","4"]," ",SuperscriptBox["e","2"]}],"-",RowBox[{"83806"," ",SuperscriptBox["a",
"6"]," ",SuperscriptBox["e","3"]}],"+",RowBox[{"3"," ",SuperscriptBox["a","8"]," ",SuperscriptBox[
"e","4"]}]}]]}]}],")"}],RowBox[{"1","/","3"}]]}]],"-",FractionBox[RowBox[{SuperscriptBox[
"2",RowBox[{"1","/","3"}]]," ",SuperscriptBox[RowBox[{"(",RowBox[{RowBox[{"972"," ",SuperscriptBox[
"a","2"]," ","e"}],"+",RowBox[{"3"," ",SuperscriptBox["a","4"]," ",SuperscriptBox[
"e","2"]}],"-",RowBox[{SqrtBox["3"]," ",SqrtBox[RowBox[{RowBox[{"314928"," ",SuperscriptBox[
"a","4"]," ",SuperscriptBox["e","2"]}],"-",RowBox[{"83806"," ",SuperscriptBox["a",
"6"]," ",SuperscriptBox["e","3"]}],"+",RowBox[{"3"," ",SuperscriptBox["a","8"]," ",SuperscriptBox[
"e","4"]}]}]]}]}],")"}],RowBox[{"1","/","3"}]]}],RowBox[{"3"," ",SuperscriptBox["3",
RowBox[{"2","/","3"}]]}]],"-",FractionBox[RowBox[{RowBox[{"-","243"}],"-",RowBox[
{FractionBox["8","9"]," ",RowBox[{"(",RowBox[{RowBox[{"-","243"}],"-",RowBox[{"2"," ",SuperscriptBox[
"a","2"]," ","e"}]}],")"}]}]}],RowBox[{"4"," ",SqrtBox[RowBox[{FractionBox["9","4"],"+",FractionBox[
RowBox[{"35"," ",SuperscriptBox["2",RowBox[{"2","/","3"}]]," ",SuperscriptBox["a",
"2"]," ","e"}],RowBox[{"3"," ",SuperscriptBox["3",RowBox[{"1","/","3"}]]," ",SuperscriptBox[
RowBox[{"(",RowBox[{RowBox[{"972"," ",SuperscriptBox["a","2"]," ","e"}],"+",RowBox[
{"3"," ",SuperscriptBox["a","4"]," ",SuperscriptBox["e","2"]}],"-",RowBox[{SqrtBox[
"3"]," ",SqrtBox[RowBox[{RowBox[{"314928"," ",SuperscriptBox["a","4"]," ",SuperscriptBox[
"e","2"]}],"-",RowBox[{"83806"," ",SuperscriptBox["a","6"]," ",SuperscriptBox["e",
"3"]}],"+",RowBox[{"3"," ",SuperscriptBox["a","8"]," ",SuperscriptBox["e","4"]}]}]]}]}],")"}],
RowBox[{"1","/","3"}]]}]],"+",FractionBox[RowBox[{SuperscriptBox["2",RowBox[{"1","/","3"}]]," ",SuperscriptBox[
RowBox[{"(",RowBox[{RowBox[{"972"," ",SuperscriptBox["a","2"]," ","e"}],"+",RowBox[
{"3"," ",SuperscriptBox["a","4"]," ",SuperscriptBox["e","2"]}],"-",RowBox[{SqrtBox[
"3"]," ",SqrtBox[RowBox[{RowBox[{"314928"," ",SuperscriptBox["a","4"]," ",SuperscriptBox[
"e","2"]}],"-",RowBox[{"83806"," ",SuperscriptBox["a","6"]," ",SuperscriptBox["e",
"3"]}],"+",RowBox[{"3"," ",SuperscriptBox["a","8"]," ",SuperscriptBox["e","4"]}]}]]}]}],")"}],
RowBox[{"1","/","3"}]]}],RowBox[{"3"," ",SuperscriptBox["3",RowBox[{"2","/","3"}]]}]]}]]}]]}]]}]}]}],"}"}],",",RowBox[
{"{",RowBox[{"d","\[Rule]",RowBox[{FractionBox["9","4"],"+",RowBox[{FractionBox["1",
"2"]," ",SqrtBox[RowBox[{FractionBox["9","4"],"+",FractionBox[RowBox[{"35"," ",SuperscriptBox[
"2",RowBox[{"2","/","3"}]]," ",SuperscriptBox["a","2"]," ","e"}],RowBox[{"3"," ",SuperscriptBox[
"3",RowBox[{"1","/","3"}]]," ",SuperscriptBox[RowBox[{"(",RowBox[{RowBox[{"972"," ",SuperscriptBox[
"a","2"]," ","e"}],"+",RowBox[{"3"," ",SuperscriptBox["a","4"]," ",SuperscriptBox[
"e","2"]}],"-",RowBox[{SqrtBox["3"]," ",SqrtBox[RowBox[{RowBox[{"314928"," ",SuperscriptBox[
"a","4"]," ",SuperscriptBox["e","2"]}],"-",RowBox[{"83806"," ",SuperscriptBox["a",
"6"]," ",SuperscriptBox["e","3"]}],"+",RowBox[{"3"," ",SuperscriptBox["a","8"]," ",SuperscriptBox[
"e","4"]}]}]]}]}],")"}],RowBox[{"1","/","3"}]]}]],"+",FractionBox[RowBox[{SuperscriptBox[
"2",RowBox[{"1","/","3"}]]," ",SuperscriptBox[RowBox[{"(",RowBox[{RowBox[{"972"," ",SuperscriptBox[
"a","2"]," ","e"}],"+",RowBox[{"3"," ",SuperscriptBox["a","4"]," ",SuperscriptBox[
"e","2"]}],"-",RowBox[{SqrtBox["3"]," ",SqrtBox[RowBox[{RowBox[{"314928"," ",SuperscriptBox[
"a","4"]," ",SuperscriptBox["e","2"]}],"-",RowBox[{"83806"," ",SuperscriptBox["a",
"6"]," ",SuperscriptBox["e","3"]}],"+",RowBox[{"3"," ",SuperscriptBox["a","8"]," ",SuperscriptBox[
"e","4"]}]}]]}]}],")"}],RowBox[{"1","/","3"}]]}],RowBox[{"3"," ",SuperscriptBox["3",
RowBox[{"2","/","3"}]]}]]}]]}],"-",RowBox[{FractionBox["1","2"]," ",SqrtBox[RowBox[
{FractionBox["9","2"],"-",FractionBox[RowBox[{"35"," ",SuperscriptBox["2",RowBox[
{"2","/","3"}]]," ",SuperscriptBox["a","2"]," ","e"}],RowBox[{"3"," ",SuperscriptBox[
"3",RowBox[{"1","/","3"}]]," ",SuperscriptBox[RowBox[{"(",RowBox[{RowBox[{"972"," ",SuperscriptBox[
"a","2"]," ","e"}],"+",RowBox[{"3"," ",SuperscriptBox["a","4"]," ",SuperscriptBox[
"e","2"]}],"-",RowBox[{SqrtBox["3"]," ",SqrtBox[RowBox[{RowBox[{"314928"," ",SuperscriptBox[
"a","4"]," ",SuperscriptBox["e","2"]}],"-",RowBox[{"83806"," ",SuperscriptBox["a",
"6"]," ",SuperscriptBox["e","3"]}],"+",RowBox[{"3"," ",SuperscriptBox["a","8"]," ",SuperscriptBox[
"e","4"]}]}]]}]}],")"}],RowBox[{"1","/","3"}]]}]],"-",FractionBox[RowBox[{SuperscriptBox[
"2",RowBox[{"1","/","3"}]]," ",SuperscriptBox[RowBox[{"(",RowBox[{RowBox[{"972"," ",SuperscriptBox[
"a","2"]," ","e"}],"+",RowBox[{"3"," ",SuperscriptBox["a","4"]," ",SuperscriptBox[
"e","2"]}],"-",RowBox[{SqrtBox["3"]," ",SqrtBox[RowBox[{RowBox[{"314928"," ",SuperscriptBox[
"a","4"]," ",SuperscriptBox["e","2"]}],"-",RowBox[{"83806"," ",SuperscriptBox["a",
"6"]," ",SuperscriptBox["e","3"]}],"+",RowBox[{"3"," ",SuperscriptBox["a","8"]," ",SuperscriptBox[
"e","4"]}]}]]}]}],")"}],RowBox[{"1","/","3"}]]}],RowBox[{"3"," ",SuperscriptBox["3",
RowBox[{"2","/","3"}]]}]],"+",FractionBox[RowBox[{RowBox[{"-","243"}],"-",RowBox[
{FractionBox["8","9"]," ",RowBox[{"(",RowBox[{RowBox[{"-","243"}],"-",RowBox[{"2"," ",SuperscriptBox[
"a","2"]," ","e"}]}],")"}]}]}],RowBox[{"4"," ",SqrtBox[RowBox[{FractionBox["9","4"],"+",FractionBox[
RowBox[{"35"," ",SuperscriptBox["2",RowBox[{"2","/","3"}]]," ",SuperscriptBox["a",
"2"]," ","e"}],RowBox[{"3"," ",SuperscriptBox["3",RowBox[{"1","/","3"}]]," ",SuperscriptBox[
RowBox[{"(",RowBox[{RowBox[{"972"," ",SuperscriptBox["a","2"]," ","e"}],"+",RowBox[
{"3"," ",SuperscriptBox["a","4"]," ",SuperscriptBox["e","2"]}],"-",RowBox[{SqrtBox[
"3"]," ",SqrtBox[RowBox[{RowBox[{"314928"," ",SuperscriptBox["a","4"]," ",SuperscriptBox[
"e","2"]}],"-",RowBox[{"83806"," ",SuperscriptBox["a","6"]," ",SuperscriptBox["e",
"3"]}],"+",RowBox[{"3"," ",SuperscriptBox["a","8"]," ",SuperscriptBox["e","4"]}]}]]}]}],")"}],
RowBox[{"1","/","3"}]]}]],"+",FractionBox[RowBox[{SuperscriptBox["2",RowBox[{"1","/","3"}]]," ",SuperscriptBox[
RowBox[{"(",RowBox[{RowBox[{"972"," ",SuperscriptBox["a","2"]," ","e"}],"+",RowBox[
{"3"," ",SuperscriptBox["a","4"]," ",SuperscriptBox["e","2"]}],"-",RowBox[{SqrtBox[
"3"]," ",SqrtBox[RowBox[{RowBox[{"314928"," ",SuperscriptBox["a","4"]," ",SuperscriptBox[
"e","2"]}],"-",RowBox[{"83806"," ",SuperscriptBox["a","6"]," ",SuperscriptBox["e",
"3"]}],"+",RowBox[{"3"," ",SuperscriptBox["a","8"]," ",SuperscriptBox["e","4"]}]}]]}]}],")"}],
RowBox[{"1","/","3"}]]}],RowBox[{"3"," ",SuperscriptBox["3",RowBox[{"2","/","3"}]]}]]}]]}]]}]]}]}]}],"}"}],",",RowBox[
{"{",RowBox[{"d","\[Rule]",RowBox[{FractionBox["9","4"],"+",RowBox[{FractionBox["1",
"2"]," ",SqrtBox[RowBox[{FractionBox["9","4"],"+",FractionBox[RowBox[{"35"," ",SuperscriptBox[
"2",RowBox[{"2","/","3"}]]," ",SuperscriptBox["a","2"]," ","e"}],RowBox[{"3"," ",SuperscriptBox[
"3",RowBox[{"1","/","3"}]]," ",SuperscriptBox[RowBox[{"(",RowBox[{RowBox[{"972"," ",SuperscriptBox[
"a","2"]," ","e"}],"+",RowBox[{"3"," ",SuperscriptBox["a","4"]," ",SuperscriptBox[
"e","2"]}],"-",RowBox[{SqrtBox["3"]," ",SqrtBox[RowBox[{RowBox[{"314928"," ",SuperscriptBox[
"a","4"]," ",SuperscriptBox["e","2"]}],"-",RowBox[{"83806"," ",SuperscriptBox["a",
"6"]," ",SuperscriptBox["e","3"]}],"+",RowBox[{"3"," ",SuperscriptBox["a","8"]," ",SuperscriptBox[
"e","4"]}]}]]}]}],")"}],RowBox[{"1","/","3"}]]}]],"+",FractionBox[RowBox[{SuperscriptBox[
"2",RowBox[{"1","/","3"}]]," ",SuperscriptBox[RowBox[{"(",RowBox[{RowBox[{"972"," ",SuperscriptBox[
"a","2"]," ","e"}],"+",RowBox[{"3"," ",SuperscriptBox["a","4"]," ",SuperscriptBox[
"e","2"]}],"-",RowBox[{SqrtBox["3"]," ",SqrtBox[RowBox[{RowBox[{"314928"," ",SuperscriptBox[
"a","4"]," ",SuperscriptBox["e","2"]}],"-",RowBox[{"83806"," ",SuperscriptBox["a",
"6"]," ",SuperscriptBox["e","3"]}],"+",RowBox[{"3"," ",SuperscriptBox["a","8"]," ",SuperscriptBox[
"e","4"]}]}]]}]}],")"}],RowBox[{"1","/","3"}]]}],RowBox[{"3"," ",SuperscriptBox["3",
RowBox[{"2","/","3"}]]}]]}]]}],"+",RowBox[{FractionBox["1","2"]," ",SqrtBox[RowBox[
{FractionBox["9","2"],"-",FractionBox[RowBox[{"35"," ",SuperscriptBox["2",RowBox[
{"2","/","3"}]]," ",SuperscriptBox["a","2"]," ","e"}],RowBox[{"3"," ",SuperscriptBox[
"3",RowBox[{"1","/","3"}]]," ",SuperscriptBox[RowBox[{"(",RowBox[{RowBox[{"972"," ",SuperscriptBox[
"a","2"]," ","e"}],"+",RowBox[{"3"," ",SuperscriptBox["a","4"]," ",SuperscriptBox[
"e","2"]}],"-",RowBox[{SqrtBox["3"]," ",SqrtBox[RowBox[{RowBox[{"314928"," ",SuperscriptBox[
"a","4"]," ",SuperscriptBox["e","2"]}],"-",RowBox[{"83806"," ",SuperscriptBox["a",
"6"]," ",SuperscriptBox["e","3"]}],"+",RowBox[{"3"," ",SuperscriptBox["a","8"]," ",SuperscriptBox[
"e","4"]}]}]]}]}],")"}],RowBox[{"1","/","3"}]]}]],"-",FractionBox[RowBox[{SuperscriptBox[
"2",RowBox[{"1","/","3"}]]," ",SuperscriptBox[RowBox[{"(",RowBox[{RowBox[{"972"," ",SuperscriptBox[
"a","2"]," ","e"}],"+",RowBox[{"3"," ",SuperscriptBox["a","4"]," ",SuperscriptBox[
"e","2"]}],"-",RowBox[{SqrtBox["3"]," ",SqrtBox[RowBox[{RowBox[{"314928"," ",SuperscriptBox[
"a","4"]," ",SuperscriptBox["e","2"]}],"-",RowBox[{"83806"," ",SuperscriptBox["a",
"6"]," ",SuperscriptBox["e","3"]}],"+",RowBox[{"3"," ",SuperscriptBox["a","8"]," ",SuperscriptBox[
"e","4"]}]}]]}]}],")"}],RowBox[{"1","/","3"}]]}],RowBox[{"3"," ",SuperscriptBox["3",
RowBox[{"2","/","3"}]]}]],"+",FractionBox[RowBox[{RowBox[{"-","243"}],"-",RowBox[
{FractionBox["8","9"]," ",RowBox[{"(",RowBox[{RowBox[{"-","243"}],"-",RowBox[{"2"," ",SuperscriptBox[
"a","2"]," ","e"}]}],")"}]}]}],RowBox[{"4"," ",SqrtBox[RowBox[{FractionBox["9","4"],"+",FractionBox[
RowBox[{"35"," ",SuperscriptBox["2",RowBox[{"2","/","3"}]]," ",SuperscriptBox["a",
"2"]," ","e"}],RowBox[{"3"," ",SuperscriptBox["3",RowBox[{"1","/","3"}]]," ",SuperscriptBox[
RowBox[{"(",RowBox[{RowBox[{"972"," ",SuperscriptBox["a","2"]," ","e"}],"+",RowBox[
{"3"," ",SuperscriptBox["a","4"]," ",SuperscriptBox["e","2"]}],"-",RowBox[{SqrtBox[
"3"]," ",SqrtBox[RowBox[{RowBox[{"314928"," ",SuperscriptBox["a","4"]," ",SuperscriptBox[
"e","2"]}],"-",RowBox[{"83806"," ",SuperscriptBox["a","6"]," ",SuperscriptBox["e",
"3"]}],"+",RowBox[{"3"," ",SuperscriptBox["a","8"]," ",SuperscriptBox["e","4"]}]}]]}]}],")"}],
RowBox[{"1","/","3"}]]}]],"+",FractionBox[RowBox[{SuperscriptBox["2",RowBox[{"1","/","3"}]]," ",SuperscriptBox[
RowBox[{"(",RowBox[{RowBox[{"972"," ",SuperscriptBox["a","2"]," ","e"}],"+",RowBox[
{"3"," ",SuperscriptBox["a","4"]," ",SuperscriptBox["e","2"]}],"-",RowBox[{SqrtBox[
"3"]," ",SqrtBox[RowBox[{RowBox[{"314928"," ",SuperscriptBox["a","4"]," ",SuperscriptBox[
"e","2"]}],"-",RowBox[{"83806"," ",SuperscriptBox["a","6"]," ",SuperscriptBox["e",
"3"]}],"+",RowBox[{"3"," ",SuperscriptBox["a","8"]," ",SuperscriptBox["e","4"]}]}]]}]}],")"}],
RowBox[{"1","/","3"}]]}],RowBox[{"3"," ",SuperscriptBox["3",RowBox[{"2","/","3"}]]}]]}]]}]]}]]}]}]}],"}"}]}],"}"}],
StandardForm],"Output",CellLabel -> "Out[1]= ",ExpressionUUID -> "fee6daa4-770e-43d6-8dbf-b52ddb68300f"]},
Open],ExpressionUUID -> "9ce17610-1fa2-4c2f-a36c-eed28c82c689"],Cell[
CellGroupData[
{Cell[
BoxData[RowBox[{RowBox[{"(*",RowBox[{"Second"," ","solution"," ","becomes"}],"*)"}],"\n",RowBox[
{RowBox[{"d","=",RowBox[{RowBox[{FractionBox["9","4"],"-",RowBox[{FractionBox["1",
"2"]," ",RowBox[{"\[Sqrt]",RowBox[{"(",RowBox[{FractionBox["9","4"],"+",FractionBox[
RowBox[{"35"," ",SuperscriptBox["2",RowBox[{"2","/","3"}]]," ",SuperscriptBox["a",
"2"]," ","e"}],RowBox[{"3"," ",SuperscriptBox["3",RowBox[{"1","/","3"}]]," ",SuperscriptBox[
RowBox[{"(",RowBox[{RowBox[{"972"," ",SuperscriptBox["a","2"]," ","e"}],"+",RowBox[
{"3"," ",SuperscriptBox["a","4"]," ",SuperscriptBox["e","2"]}],"-",RowBox[{SqrtBox[
"3"]," ",SqrtBox[RowBox[{RowBox[{"314928"," ",SuperscriptBox["a","4"]," ",SuperscriptBox[
"e","2"]}],"-",RowBox[{"83806"," ",SuperscriptBox["a","6"]," ",SuperscriptBox["e",
"3"]}],"+",RowBox[{"3"," ",SuperscriptBox["a","8"]," ",SuperscriptBox["e","4"]}]}]]}]}],")"}],
RowBox[{"1","/","3"}]]}]],"+",FractionBox[RowBox[{SuperscriptBox["2",RowBox[{"1","/","3"}]]," ",SuperscriptBox[
RowBox[{"(",RowBox[{RowBox[{"972"," ",SuperscriptBox["a","2"]," ","e"}],"+",RowBox[
{"3"," ",SuperscriptBox["a","4"]," ",SuperscriptBox["e","2"]}],"-",RowBox[{SqrtBox[
"3"]," ",SqrtBox[RowBox[{RowBox[{"314928"," ",SuperscriptBox["a","4"]," ",SuperscriptBox[
"e","2"]}],"-",RowBox[{"83806"," ",SuperscriptBox["a","6"]," ",SuperscriptBox["e",
"3"]}],"+",RowBox[{"3"," ",SuperscriptBox["a","8"]," ",SuperscriptBox["e","4"]}]}]]}]}],")"}],
RowBox[{"1","/","3"}]]}],RowBox[{"3"," ",SuperscriptBox["3",RowBox[{"2","/","3"}]]}]]}],")"}]}]}],"+",RowBox[
{FractionBox["1","2"]," ",RowBox[{"\[Sqrt]",RowBox[{"(",RowBox[{FractionBox["9","2"],"-",FractionBox[
RowBox[{"35"," ",SuperscriptBox["2",RowBox[{"2","/","3"}]]," ",SuperscriptBox["a",
"2"]," ","e"}],RowBox[{"3"," ",SuperscriptBox["3",RowBox[{"1","/","3"}]]," ",SuperscriptBox[
RowBox[{"(",RowBox[{RowBox[{"972"," ",SuperscriptBox["a","2"]," ","e"}],"+",RowBox[
{"3"," ",SuperscriptBox["a","4"]," ",SuperscriptBox["e","2"]}],"-",RowBox[{SqrtBox[
"3"]," ",SqrtBox[RowBox[{RowBox[{"314928"," ",SuperscriptBox["a","4"]," ",SuperscriptBox[
"e","2"]}],"-",RowBox[{"83806"," ",SuperscriptBox["a","6"]," ",SuperscriptBox["e",
"3"]}],"+",RowBox[{"3"," ",SuperscriptBox["a","8"]," ",SuperscriptBox["e","4"]}]}]]}]}],")"}],
RowBox[{"1","/","3"}]]}]],"-",FractionBox[RowBox[{SuperscriptBox["2",RowBox[{"1","/","3"}]]," ",SuperscriptBox[
RowBox[{"(",RowBox[{RowBox[{"972"," ",SuperscriptBox["a","2"]," ","e"}],"+",RowBox[
{"3"," ",SuperscriptBox["a","4"]," ",SuperscriptBox["e","2"]}],"-",RowBox[{SqrtBox[
"3"]," ",SqrtBox[RowBox[{RowBox[{"314928"," ",SuperscriptBox["a","4"]," ",SuperscriptBox[
"e","2"]}],"-",RowBox[{"83806"," ",SuperscriptBox["a","6"]," ",SuperscriptBox["e",
"3"]}],"+",RowBox[{"3"," ",SuperscriptBox["a","8"]," ",SuperscriptBox["e","4"]}]}]]}]}],")"}],
RowBox[{"1","/","3"}]]}],RowBox[{"3"," ",SuperscriptBox["3",RowBox[{"2","/","3"}]]}]],"-",FractionBox[
RowBox[{RowBox[{"-","243"}],"-",RowBox[{FractionBox["8","9"]," ",RowBox[{"(",RowBox[
{RowBox[{"-","243"}],"-",RowBox[{"2"," ",SuperscriptBox["a","2"]," ","e"}]}],")"}]}]}],
RowBox[{"4"," ",SqrtBox[RowBox[{FractionBox["9","4"],"+",FractionBox[RowBox[{"35"," ",SuperscriptBox[
"2",RowBox[{"2","/","3"}]]," ",SuperscriptBox["a","2"]," ","e"}],RowBox[{"3"," ",SuperscriptBox[
"3",RowBox[{"1","/","3"}]]," ",SuperscriptBox[RowBox[{"(",RowBox[{RowBox[{"972"," ",SuperscriptBox[
"a","2"]," ","e"}],"+",RowBox[{"3"," ",SuperscriptBox["a","4"]," ",SuperscriptBox[
"e","2"]}],"-",RowBox[{SqrtBox["3"]," ",SqrtBox[RowBox[{RowBox[{"314928"," ",SuperscriptBox[
"a","4"]," ",SuperscriptBox["e","2"]}],"-",RowBox[{"83806"," ",SuperscriptBox["a",
"6"]," ",SuperscriptBox["e","3"]}],"+",RowBox[{"3"," ",SuperscriptBox["a","8"]," ",SuperscriptBox[
"e","4"]}]}]]}]}],")"}],RowBox[{"1","/","3"}]]}]],"+",FractionBox[RowBox[{SuperscriptBox[
"2",RowBox[{"1","/","3"}]]," ",SuperscriptBox[RowBox[{"(",RowBox[{RowBox[{"972"," ",SuperscriptBox[
"a","2"]," ","e"}],"+",RowBox[{"3"," ",SuperscriptBox["a","4"]," ",SuperscriptBox[
"e","2"]}],"-",RowBox[{SqrtBox["3"]," ",SqrtBox[RowBox[{RowBox[{"314928"," ",SuperscriptBox[
"a","4"]," ",SuperscriptBox["e","2"]}],"-",RowBox[{"83806"," ",SuperscriptBox["a",
"6"]," ",SuperscriptBox["e","3"]}],"+",RowBox[{"3"," ",SuperscriptBox["a","8"]," ",SuperscriptBox[
"e","4"]}]}]]}]}],")"}],RowBox[{"1","/","3"}]]}],RowBox[{"3"," ",SuperscriptBox["3",
RowBox[{"2","/","3"}]]}]]}]]}]]}],")"}]}]}]}],"/.",RowBox[{"{",RowBox[{"a","\[Rule]","1"}],"}"}]}]}],"\[IndentingNewLine]"}]}]],
"Input",NumberMarks -> False,CellLabel -> "In[8]:= ",ExpressionUUID -> "7388a6d6-4970-4ddb-8e41-131e427c9779"],Cell[
BoxData[
RowBox[{FractionBox["9","4"],"-",RowBox[{FractionBox["1","2"]," ",SqrtBox[RowBox[
{FractionBox["9","4"],"+",FractionBox[RowBox[{"35"," ",SuperscriptBox["2",RowBox[
{"2","/","3"}]]," ","e"}],RowBox[{"3"," ",SuperscriptBox["3",RowBox[{"1","/","3"}]]," ",SuperscriptBox[
RowBox[{"(",RowBox[{RowBox[{"972"," ","e"}],"+",RowBox[{"3"," ",SuperscriptBox["e",
"2"]}],"-",RowBox[{SqrtBox["3"]," ",SqrtBox[RowBox[{RowBox[{"314928"," ",SuperscriptBox[
"e","2"]}],"-",RowBox[{"83806"," ",SuperscriptBox["e","3"]}],"+",RowBox[{"3"," ",SuperscriptBox[
"e","4"]}]}]]}]}],")"}],RowBox[{"1","/","3"}]]}]],"+",FractionBox[RowBox[{SuperscriptBox[
"2",RowBox[{"1","/","3"}]]," ",SuperscriptBox[RowBox[{"(",RowBox[{RowBox[{"972"," ","e"}],"+",RowBox[
{"3"," ",SuperscriptBox["e","2"]}],"-",RowBox[{SqrtBox["3"]," ",SqrtBox[RowBox[{RowBox[
{"314928"," ",SuperscriptBox["e","2"]}],"-",RowBox[{"83806"," ",SuperscriptBox["e",
"3"]}],"+",RowBox[{"3"," ",SuperscriptBox["e","4"]}]}]]}]}],")"}],RowBox[{"1","/","3"}]]}],
RowBox[{"3"," ",SuperscriptBox["3",RowBox[{"2","/","3"}]]}]]}]]}],"+",RowBox[{FractionBox[
"1","2"]," ",SqrtBox[RowBox[{FractionBox["9","2"],"-",FractionBox[RowBox[{"35"," ",SuperscriptBox[
"2",RowBox[{"2","/","3"}]]," ","e"}],RowBox[{"3"," ",SuperscriptBox["3",RowBox[{"1","/","3"}]]," ",SuperscriptBox[
RowBox[{"(",RowBox[{RowBox[{"972"," ","e"}],"+",RowBox[{"3"," ",SuperscriptBox["e",
"2"]}],"-",RowBox[{SqrtBox["3"]," ",SqrtBox[RowBox[{RowBox[{"314928"," ",SuperscriptBox[
"e","2"]}],"-",RowBox[{"83806"," ",SuperscriptBox["e","3"]}],"+",RowBox[{"3"," ",SuperscriptBox[
"e","4"]}]}]]}]}],")"}],RowBox[{"1","/","3"}]]}]],"-",FractionBox[RowBox[{SuperscriptBox[
"2",RowBox[{"1","/","3"}]]," ",SuperscriptBox[RowBox[{"(",RowBox[{RowBox[{"972"," ","e"}],"+",RowBox[
{"3"," ",SuperscriptBox["e","2"]}],"-",RowBox[{SqrtBox["3"]," ",SqrtBox[RowBox[{RowBox[
{"314928"," ",SuperscriptBox["e","2"]}],"-",RowBox[{"83806"," ",SuperscriptBox["e",
"3"]}],"+",RowBox[{"3"," ",SuperscriptBox["e","4"]}]}]]}]}],")"}],RowBox[{"1","/","3"}]]}],
RowBox[{"3"," ",SuperscriptBox["3",RowBox[{"2","/","3"}]]}]],"-",FractionBox[RowBox[
{RowBox[{"-","243"}],"-",RowBox[{FractionBox["8","9"]," ",RowBox[{"(",RowBox[{RowBox[
{"-","243"}],"-",RowBox[{"2"," ","e"}]}],")"}]}]}],RowBox[{"4"," ",SqrtBox[RowBox[
{FractionBox["9","4"],"+",FractionBox[RowBox[{"35"," ",SuperscriptBox["2",RowBox[
{"2","/","3"}]]," ","e"}],RowBox[{"3"," ",SuperscriptBox["3",RowBox[{"1","/","3"}]]," ",SuperscriptBox[
RowBox[{"(",RowBox[{RowBox[{"972"," ","e"}],"+",RowBox[{"3"," ",SuperscriptBox["e",
"2"]}],"-",RowBox[{SqrtBox["3"]," ",SqrtBox[RowBox[{RowBox[{"314928"," ",SuperscriptBox[
"e","2"]}],"-",RowBox[{"83806"," ",SuperscriptBox["e","3"]}],"+",RowBox[{"3"," ",SuperscriptBox[
"e","4"]}]}]]}]}],")"}],RowBox[{"1","/","3"}]]}]],"+",FractionBox[RowBox[{SuperscriptBox[
"2",RowBox[{"1","/","3"}]]," ",SuperscriptBox[RowBox[{"(",RowBox[{RowBox[{"972"," ","e"}],"+",RowBox[
{"3"," ",SuperscriptBox["e","2"]}],"-",RowBox[{SqrtBox["3"]," ",SqrtBox[RowBox[{RowBox[
{"314928"," ",SuperscriptBox["e","2"]}],"-",RowBox[{"83806"," ",SuperscriptBox["e",
"3"]}],"+",RowBox[{"3"," ",SuperscriptBox["e","4"]}]}]]}]}],")"}],RowBox[{"1","/","3"}]]}],
RowBox[{"3"," ",SuperscriptBox["3",RowBox[{"2","/","3"}]]}]]}]]}]]}]]}]}],StandardForm],
"Output",CellLabel -> "Out[8]= ",ExpressionUUID -> "7fb321b8-2641-4b3f-9d9d-268b17e7f875"]},
Open],ExpressionUUID -> "cee9c944-766f-46b4-9edc-485d90994a84"],Cell[
CellGroupData[
{Cell[
BoxData[RowBox[{RowBox[{"(*",RowBox[{RowBox[{"Plot"," ","this"," ","from"," ","e"}],"=",RowBox[
{RowBox[{"3.6"," ","to"," ","e"}],"=","3.76"}]}],"*)"}],"\n",RowBox[{"Plot","[",RowBox[
{"d",",",RowBox[{"{",RowBox[{"e",",","3.6",",","3.76"}],"}"}]}],"]"}]}]],"Input",
NumberMarks -> False,CellLabel -> "In[12]:= ",ExpressionUUID -> "c595508d-4cae-483a-8207-b92c863663d2"],Cell[
BoxData[
GraphicsBox[{{{{},{},TagBox[{Directive[Opacity[1.`],RGBColor[0.368417`,0.506779`,
0.709798`],AbsoluteThickness[1.6`]],LineBox[CompressedData["1:eJwV0Xs01VkbB3Alt/z26cKYjNtMRG6TdDHEefaEXBKjTMq4N8ckRYTcUlZCEY3clnSmlCyZ91BeTQYhJDrkklxSmCb6/c45v5OXGBq8uz/22uuznmd/n2et/U1g2H7eShkZmVPkfL7rl6w7hUIKjx16urS8LIW0oOTUCeIVtEfKQ2KPrmffy3RSeE/dMeVwYtF1rwfbiJUXzDh/LUlB3Sbmt0Li/x3TmW1elEJUfFX40S4KD9Zjt9RPUjD9x1BtVTeFX/dG61FzUrg+pea3q4/CTsJLThxWCq5c1fDtwxQ2mvO0Pj4shVlH2uKPMQrrv+EJmDayj32Fi/okhf8MdR4rrCbzrxWMy7EUPsf3bky/KQW7ysPGCTMUdhjQayrOlEKYNvdjwicK69pUZktipZCcqIJ8ViI89LIqwo8nhayixqEnigi3+Q+mL7pLIUT1V/3aNQiH3lE9U2ctBa6z5WZLNYSNvT++LNsshYXw3tN5mghvzjn722NVss90pkOiLsIzhrXKk0ssUNt0hVJDhPkHmzUxw0KgcLhbZIZwiNqya3YfC8We53XbLBBerJt3W65jYfCGrLEJF2HvDRsvl5ayMGpbel/DHuGPDVfyTa6wMHJ7ozRnL8Ij37YHs7EslPs1lRfsR7jILMotMoCFnyn3B/GHET7SWN8l58SCyumHUe/9ENbtjrUZ3spCzi7b6tEg0j/Ue3HvBhaUH5WU+Z9AeGUP07C8LIHj5vOixlMIG7L+yQ2TEuDLnBSUxyHsljBUIxZK4EnGo01fJyHscqtR4F8lgcYIMy2dNITD182Yq+VL4Lbz1cDFTIS1/+O/UBongcSxTm9eLsI7+BdTkvwkYNRtPOBZhPC99DNVP3wvAeGZAPkXxQj/6+tQ6qsngUNaaee3lCFc3BBcs1NBAtVqvee+qET46yHzFfwJMSh2TZtfeIAwj03r2tEmBtPR73hn6xFWiatwn7klBkfBjy6yLQhHFp/3e5wkhn1hR5KCOhB2uvBV3bivGPQu5ez06EHYUe2q6AcLMUwFXr/xbIDMW7AyOLdWDFm57Zc63yDsXmi1Y/mtCL78c+Kx4B2ZV4qm3KpFkFv0qkJdjPCEvPX6kykieDc4rblmmvyHICJX7CoC47633Mx5hC8+M6c2fiGCkYO3HpZ+dkUha6YqgozhQPMm4gueMe6gIgJ2fHzTDLG3m0uu1zoR3PswSnktIHz53PDiJSQCC87I8KZPCBtkdGb2yonA1ulFdP2/pL9SUWH2IwM/NbQIxMsIa9pUu7q+YCCyO3m/ogwHO+o1rNXqYyBj3G5Wl3inqGaM6WGgTrbV5ifiKy2mN88/Z0DTsVXYTmxnU+Rf1sHASHcrc2cFB2sKQq41NzLg/dcT/QBZDjYxeZ+u/TvJn07pSCD2qZUXtN8l+ascQguIXxb8HX+qjOTrt1U/J75R7bO6+Q7JD2mz467i4AOts7HuN0n+dFughhx5f9gz2yCP5Mu18/vlOTgky0IrO5GB41HewVLi4PxRdd0zDCS8k25TUuDgH7uTnO/HM1DUqtZuTbx7rNL4WQwDry78PH2L2DvsgM5EBANe8jKOEYocnHWbf7cmiIFj0VfXZxBr6J7aZsRjIG5C/3UJcYB+2C8FRxgofLIvYoh41WhsyQl/BoZSrhVhJQ6W3J/buXCYgUMKFlOc1Rxs2fzW5YoLA0dPd9RuJp6zwqX9zgzETPqk7CbW8cl9/qUTAwVtyRrRxE8dgnC2PQMDqb32r4n7O85G+XAZOKgYWliuzMGmuyMmv9vCQFDMCl4r8ZvLHfXYlIHo9zlbRom33HXttjVmIO9pbct6ioOtWyn1XQYM9KcpSWOJD6RnDtLaDHgoldg6Ig42NKHktBADOn3qHB5x5B8i64TVDDBFmYNJxME++w16FBhIMos5UUucV7NnjddKBgSee/O/5ZA6f/70wCwNsd80BuwlvvzuZFPfNA12ou0mR4m3/v2ra+MHGl4lajfdJNacN1IMYmhQvDPFqK7hYCNMWTWM0NAXFlS9lVhF326P+hANfMtXZ10/1x18Xx/sp2FHZ4tqGrGD4eLyyU4aZPItR28Tsy15XnvaaRD6C8qaiPdRbVkfWmgInMnnfiLWcBrWL6+lwfQRpbRhLQe7ZHm5lj+g4Z/UpL7txPlxwUm+92hocZ+97k781F7c999yGrI0Qo6GEg8e0ZjNL6HB692oeTrxHCt6P8GnQb/CY7GUOOb+1LoT+TRMxbS3tRBbxpdfFWbSULebmz1O3CMbl2GVTEMqVeW9RMytCk9ZH0XDsXBJE7WO7B9Z5qbEo+H/ZXBW9g=="]]},
Function[Annotation[Slot[1],"Charting`Private`Tag$71378#1"]]]}},{}},{DisplayFunction -> Identity,Ticks -> {Automatic,Automatic},AxesOrigin -> {3.600000000000008`,0.7935835414788526`},FrameTicks -> {{Automatic,Automatic},{Automatic,Automatic}},GridLines -> {None,None},DisplayFunction -> Identity,PlotRangePadding -> {{Scaled[
0.02`],Scaled[0.02`]},{Scaled[0.05`],Scaled[0.05`]}},PlotRangeClipping -> True,ImagePadding -> All,DisplayFunction -> Identity,AspectRatio -> NCache[
Power[GoldenRatio,-1],0.6180339887498948`],Axes -> {True,True},AxesLabel -> {None,None},AxesOrigin -> {3.6`,0.7935835414788508`},RuleDelayed[
DisplayFunction,Identity],Frame -> {{False,False},{False,False}},FrameLabel -> {{None,None},{None,None}},FrameTicks -> {{Automatic,Automatic},{Automatic,Automatic}},GridLines -> {None,None},GridLinesStyle -> Directive[
GrayLevel[0.5`,0.4`]],Method -> CompressedData["1:eJzlUstOwzAQbMv7wlscuPENfAAqLYVKFKqm6t1N1u0K1xt5bYnw2/wAtqs+CbkgTkRKtPbuzuxM9mZMA7lXq9V413+eka1sLE4DpyC59EEbpHDK3pPTmTBFYgsFfOQTTWdpJiymW03Xq6ZHI/IpptzVFoxILZKWOxV8Bz4YgWFfZ27j83m3VXLug6HHeuuRY+gTY0RtrKPGYGgccBDXEYqhhOhBSkgtVw4UdD7hZKr8a2W9ojIwGe8GYbjfSh6vw/QJ9S+wwkhtQ7lCDbypu8QqaQAkmVnLGSbTowyW5pTg5kqkMANtK3HD6O9JsK2pVEmuSMLxhfQ2xelqM3rA07hKcyPOAtiYSTkL0Z8EPwD3v6sPEEkqvPhJx+m4Ucw/0F35oEVkMtTCAg+J1GseOyrlnYQpkb0XxYJiPuRhWKbFzSZCyJcULW+6mTcVbbH67Ykii/UNgX1hbEkBLsH/jKFkzS6ieTlCNhLKwX9y4gucBRzd"],PlotRange -> {{3.6`,3.76`},{0.7935835414788508`,0.9999999977324272`}},PlotRangeClipping -> True,PlotRangePadding -> {{Scaled[
0.02`],Scaled[0.02`]},{Scaled[0.02`],Scaled[0.02`]}},Ticks -> {Automatic,Automatic}}],
StandardForm],"Output",CellLabel -> "Out[12]= ",ExpressionUUID -> "e7b181c2-222e-4258-9758-bd5b6ec32097"]},
Open],ExpressionUUID -> "7ac40d1b-b421-43d8-b105-e637607a47b0"],Cell[
BoxData[""],
"Input",ExpressionUUID -> "dab1c11f-e3c9-447f-b148-c83613934518"],Cell[
BoxData[""],
"Input",ExpressionUUID -> "edcab8e3-c37c-4c7e-9efa-d3185793edbe"],Cell[
CellGroupData[
{Cell[
BoxData[RowBox[{RowBox[{"(*",RowBox[{"setup"," ","for"," ","comparative"," ","statistics"}],"*)"}],"\n",RowBox[
{"s","=",RowBox[{"1","-","d"}]}]}]],"Input",CellLabel -> "In[13]:= ",ExpressionUUID -> "df5db9eb-6ac3-4037-851a-f23a61cc94db"],Cell[
BoxData[
RowBox[{RowBox[{"-",FractionBox["5","4"]}],"+",RowBox[{FractionBox["1","2"]," ",SqrtBox[
RowBox[{FractionBox["9","4"],"+",FractionBox[RowBox[{"35"," ",SuperscriptBox["2",
RowBox[{"2","/","3"}]]," ","e"}],RowBox[{"3"," ",SuperscriptBox["3",RowBox[{"1","/","3"}]]," ",SuperscriptBox[
RowBox[{"(",RowBox[{RowBox[{"972"," ","e"}],"+",RowBox[{"3"," ",SuperscriptBox["e",
"2"]}],"-",RowBox[{SqrtBox["3"]," ",SqrtBox[RowBox[{RowBox[{"314928"," ",SuperscriptBox[
"e","2"]}],"-",RowBox[{"83806"," ",SuperscriptBox["e","3"]}],"+",RowBox[{"3"," ",SuperscriptBox[
"e","4"]}]}]]}]}],")"}],RowBox[{"1","/","3"}]]}]],"+",FractionBox[RowBox[{SuperscriptBox[
"2",RowBox[{"1","/","3"}]]," ",SuperscriptBox[RowBox[{"(",RowBox[{RowBox[{"972"," ","e"}],"+",RowBox[
{"3"," ",SuperscriptBox["e","2"]}],"-",RowBox[{SqrtBox["3"]," ",SqrtBox[RowBox[{RowBox[
{"314928"," ",SuperscriptBox["e","2"]}],"-",RowBox[{"83806"," ",SuperscriptBox["e",
"3"]}],"+",RowBox[{"3"," ",SuperscriptBox["e","4"]}]}]]}]}],")"}],RowBox[{"1","/","3"}]]}],
RowBox[{"3"," ",SuperscriptBox["3",RowBox[{"2","/","3"}]]}]]}]]}],"-",RowBox[{FractionBox[
"1","2"]," ",SqrtBox[RowBox[{FractionBox["9","2"],"-",FractionBox[RowBox[{"35"," ",SuperscriptBox[
"2",RowBox[{"2","/","3"}]]," ","e"}],RowBox[{"3"," ",SuperscriptBox["3",RowBox[{"1","/","3"}]]," ",SuperscriptBox[
RowBox[{"(",RowBox[{RowBox[{"972"," ","e"}],"+",RowBox[{"3"," ",SuperscriptBox["e",
"2"]}],"-",RowBox[{SqrtBox["3"]," ",SqrtBox[RowBox[{RowBox[{"314928"," ",SuperscriptBox[
"e","2"]}],"-",RowBox[{"83806"," ",SuperscriptBox["e","3"]}],"+",RowBox[{"3"," ",SuperscriptBox[
"e","4"]}]}]]}]}],")"}],RowBox[{"1","/","3"}]]}]],"-",FractionBox[RowBox[{SuperscriptBox[
"2",RowBox[{"1","/","3"}]]," ",SuperscriptBox[RowBox[{"(",RowBox[{RowBox[{"972"," ","e"}],"+",RowBox[
{"3"," ",SuperscriptBox["e","2"]}],"-",RowBox[{SqrtBox["3"]," ",SqrtBox[RowBox[{RowBox[
{"314928"," ",SuperscriptBox["e","2"]}],"-",RowBox[{"83806"," ",SuperscriptBox["e",
"3"]}],"+",RowBox[{"3"," ",SuperscriptBox["e","4"]}]}]]}]}],")"}],RowBox[{"1","/","3"}]]}],
RowBox[{"3"," ",SuperscriptBox["3",RowBox[{"2","/","3"}]]}]],"-",FractionBox[RowBox[
{RowBox[{"-","243"}],"-",RowBox[{FractionBox["8","9"]," ",RowBox[{"(",RowBox[{RowBox[
{"-","243"}],"-",RowBox[{"2"," ","e"}]}],")"}]}]}],RowBox[{"4"," ",SqrtBox[RowBox[
{FractionBox["9","4"],"+",FractionBox[RowBox[{"35"," ",SuperscriptBox["2",RowBox[
{"2","/","3"}]]," ","e"}],RowBox[{"3"," ",SuperscriptBox["3",RowBox[{"1","/","3"}]]," ",SuperscriptBox[
RowBox[{"(",RowBox[{RowBox[{"972"," ","e"}],"+",RowBox[{"3"," ",SuperscriptBox["e",
"2"]}],"-",RowBox[{SqrtBox["3"]," ",SqrtBox[RowBox[{RowBox[{"314928"," ",SuperscriptBox[
"e","2"]}],"-",RowBox[{"83806"," ",SuperscriptBox["e","3"]}],"+",RowBox[{"3"," ",SuperscriptBox[
"e","4"]}]}]]}]}],")"}],RowBox[{"1","/","3"}]]}]],"+",FractionBox[RowBox[{SuperscriptBox[
"2",RowBox[{"1","/","3"}]]," ",SuperscriptBox[RowBox[{"(",RowBox[{RowBox[{"972"," ","e"}],"+",RowBox[
{"3"," ",SuperscriptBox["e","2"]}],"-",RowBox[{SqrtBox["3"]," ",SqrtBox[RowBox[{RowBox[
{"314928"," ",SuperscriptBox["e","2"]}],"-",RowBox[{"83806"," ",SuperscriptBox["e",
"3"]}],"+",RowBox[{"3"," ",SuperscriptBox["e","4"]}]}]]}]}],")"}],RowBox[{"1","/","3"}]]}],
RowBox[{"3"," ",SuperscriptBox["3",RowBox[{"2","/","3"}]]}]]}]]}]]}]]}]}],StandardForm],
"Output",CellLabel -> "Out[13]= ",ExpressionUUID -> "8f6683f9-42f7-49de-8944-1e85e103cfa4"]},
Open],ExpressionUUID -> "fc4d8a43-3468-4677-8888-286318ed4844"],Cell[
CellGroupData[
{Cell[
BoxData[RowBox[{RowBox[{"(*",RowBox[{"the"," ","effect"," ","of"," ","efficiency"," ","e"," ","on"," ","p\:2217ii"}],"*)"}],"\n",RowBox[
{"pii","=",RowBox[{RowBox[{"a",RowBox[{RowBox[{"(",RowBox[{"6","+","s"}],")"}],"/",RowBox[
{"(",RowBox[{"6",RowBox[{"(",RowBox[{"2","+","s"}],")"}]}],")"}]}]}],"/.",RowBox[
{"a","\[Rule]","1"}]}]}]}]],"Input",CellLabel -> "In[18]:= ",ExpressionUUID -> "8b0356a2-f8d8-4ee3-8b65-8f48c3232482"],Cell[
BoxData[
FractionBox[RowBox[{FractionBox["19","4"],"+",RowBox[{FractionBox["1","2"]," ",SqrtBox[
RowBox[{FractionBox["9","4"],"+",FractionBox[RowBox[{"35"," ",SuperscriptBox["2",
RowBox[{"2","/","3"}]]," ","e"}],RowBox[{"3"," ",SuperscriptBox["3",RowBox[{"1","/","3"}]]," ",SuperscriptBox[
RowBox[{"(",RowBox[{RowBox[{"972"," ","e"}],"+",RowBox[{"3"," ",SuperscriptBox["e",
"2"]}],"-",RowBox[{SqrtBox["3"]," ",SqrtBox[RowBox[{RowBox[{"314928"," ",SuperscriptBox[
"e","2"]}],"-",RowBox[{"83806"," ",SuperscriptBox["e","3"]}],"+",RowBox[{"3"," ",SuperscriptBox[
"e","4"]}]}]]}]}],")"}],RowBox[{"1","/","3"}]]}]],"+",FractionBox[RowBox[{SuperscriptBox[
"2",RowBox[{"1","/","3"}]]," ",SuperscriptBox[RowBox[{"(",RowBox[{RowBox[{"972"," ","e"}],"+",RowBox[
{"3"," ",SuperscriptBox["e","2"]}],"-",RowBox[{SqrtBox["3"]," ",SqrtBox[RowBox[{RowBox[
{"314928"," ",SuperscriptBox["e","2"]}],"-",RowBox[{"83806"," ",SuperscriptBox["e",
"3"]}],"+",RowBox[{"3"," ",SuperscriptBox["e","4"]}]}]]}]}],")"}],RowBox[{"1","/","3"}]]}],
RowBox[{"3"," ",SuperscriptBox["3",RowBox[{"2","/","3"}]]}]]}]]}],"-",RowBox[{FractionBox[
"1","2"]," ",SqrtBox[RowBox[{FractionBox["9","2"],"-",FractionBox[RowBox[{"35"," ",SuperscriptBox[
"2",RowBox[{"2","/","3"}]]," ","e"}],RowBox[{"3"," ",SuperscriptBox["3",RowBox[{"1","/","3"}]]," ",SuperscriptBox[
RowBox[{"(",RowBox[{RowBox[{"972"," ","e"}],"+",RowBox[{"3"," ",SuperscriptBox["e",
"2"]}],"-",RowBox[{SqrtBox["3"]," ",SqrtBox[RowBox[{RowBox[{"314928"," ",SuperscriptBox[
"e","2"]}],"-",RowBox[{"83806"," ",SuperscriptBox["e","3"]}],"+",RowBox[{"3"," ",SuperscriptBox[
"e","4"]}]}]]}]}],")"}],RowBox[{"1","/","3"}]]}]],"-",FractionBox[RowBox[{SuperscriptBox[
"2",RowBox[{"1","/","3"}]]," ",SuperscriptBox[RowBox[{"(",RowBox[{RowBox[{"972"," ","e"}],"+",RowBox[
{"3"," ",SuperscriptBox["e","2"]}],"-",RowBox[{SqrtBox["3"]," ",SqrtBox[RowBox[{RowBox[
{"314928"," ",SuperscriptBox["e","2"]}],"-",RowBox[{"83806"," ",SuperscriptBox["e",
"3"]}],"+",RowBox[{"3"," ",SuperscriptBox["e","4"]}]}]]}]}],")"}],RowBox[{"1","/","3"}]]}],
RowBox[{"3"," ",SuperscriptBox["3",RowBox[{"2","/","3"}]]}]],"-",FractionBox[RowBox[
{RowBox[{"-","243"}],"-",RowBox[{FractionBox["8","9"]," ",RowBox[{"(",RowBox[{RowBox[
{"-","243"}],"-",RowBox[{"2"," ","e"}]}],")"}]}]}],RowBox[{"4"," ",SqrtBox[RowBox[
{FractionBox["9","4"],"+",FractionBox[RowBox[{"35"," ",SuperscriptBox["2",RowBox[
{"2","/","3"}]]," ","e"}],RowBox[{"3"," ",SuperscriptBox["3",RowBox[{"1","/","3"}]]," ",SuperscriptBox[
RowBox[{"(",RowBox[{RowBox[{"972"," ","e"}],"+",RowBox[{"3"," ",SuperscriptBox["e",
"2"]}],"-",RowBox[{SqrtBox["3"]," ",SqrtBox[RowBox[{RowBox[{"314928"," ",SuperscriptBox[
"e","2"]}],"-",RowBox[{"83806"," ",SuperscriptBox["e","3"]}],"+",RowBox[{"3"," ",SuperscriptBox[
"e","4"]}]}]]}]}],")"}],RowBox[{"1","/","3"}]]}]],"+",FractionBox[RowBox[{SuperscriptBox[
"2",RowBox[{"1","/","3"}]]," ",SuperscriptBox[RowBox[{"(",RowBox[{RowBox[{"972"," ","e"}],"+",RowBox[
{"3"," ",SuperscriptBox["e","2"]}],"-",RowBox[{SqrtBox["3"]," ",SqrtBox[RowBox[{RowBox[
{"314928"," ",SuperscriptBox["e","2"]}],"-",RowBox[{"83806"," ",SuperscriptBox["e",
"3"]}],"+",RowBox[{"3"," ",SuperscriptBox["e","4"]}]}]]}]}],")"}],RowBox[{"1","/","3"}]]}],
RowBox[{"3"," ",SuperscriptBox["3",RowBox[{"2","/","3"}]]}]]}]]}]]}]]}]}],RowBox[
{"6"," ",RowBox[{"(",RowBox[{FractionBox["3","4"],"+",RowBox[{FractionBox["1","2"]," ",SqrtBox[
RowBox[{FractionBox["9","4"],"+",FractionBox[RowBox[{"35"," ",SuperscriptBox["2",
RowBox[{"2","/","3"}]]," ","e"}],RowBox[{"3"," ",SuperscriptBox["3",RowBox[{"1","/","3"}]]," ",SuperscriptBox[
RowBox[{"(",RowBox[{RowBox[{"972"," ","e"}],"+",RowBox[{"3"," ",SuperscriptBox["e",
"2"]}],"-",RowBox[{SqrtBox["3"]," ",SqrtBox[RowBox[{RowBox[{"314928"," ",SuperscriptBox[
"e","2"]}],"-",RowBox[{"83806"," ",SuperscriptBox["e","3"]}],"+",RowBox[{"3"," ",SuperscriptBox[
"e","4"]}]}]]}]}],")"}],RowBox[{"1","/","3"}]]}]],"+",FractionBox[RowBox[{SuperscriptBox[
"2",RowBox[{"1","/","3"}]]," ",SuperscriptBox[RowBox[{"(",RowBox[{RowBox[{"972"," ","e"}],"+",RowBox[
{"3"," ",SuperscriptBox["e","2"]}],"-",RowBox[{SqrtBox["3"]," ",SqrtBox[RowBox[{RowBox[
{"314928"," ",SuperscriptBox["e","2"]}],"-",RowBox[{"83806"," ",SuperscriptBox["e",
"3"]}],"+",RowBox[{"3"," ",SuperscriptBox["e","4"]}]}]]}]}],")"}],RowBox[{"1","/","3"}]]}],
RowBox[{"3"," ",SuperscriptBox["3",RowBox[{"2","/","3"}]]}]]}]]}],"-",RowBox[{FractionBox[
"1","2"]," ",SqrtBox[RowBox[{FractionBox["9","2"],"-",FractionBox[RowBox[{"35"," ",SuperscriptBox[
"2",RowBox[{"2","/","3"}]]," ","e"}],RowBox[{"3"," ",SuperscriptBox["3",RowBox[{"1","/","3"}]]," ",SuperscriptBox[
RowBox[{"(",RowBox[{RowBox[{"972"," ","e"}],"+",RowBox[{"3"," ",SuperscriptBox["e",
"2"]}],"-",RowBox[{SqrtBox["3"]," ",SqrtBox[RowBox[{RowBox[{"314928"," ",SuperscriptBox[
"e","2"]}],"-",RowBox[{"83806"," ",SuperscriptBox["e","3"]}],"+",RowBox[{"3"," ",SuperscriptBox[
"e","4"]}]}]]}]}],")"}],RowBox[{"1","/","3"}]]}]],"-",FractionBox[RowBox[{SuperscriptBox[
"2",RowBox[{"1","/","3"}]]," ",SuperscriptBox[RowBox[{"(",RowBox[{RowBox[{"972"," ","e"}],"+",RowBox[
{"3"," ",SuperscriptBox["e","2"]}],"-",RowBox[{SqrtBox["3"]," ",SqrtBox[RowBox[{RowBox[
{"314928"," ",SuperscriptBox["e","2"]}],"-",RowBox[{"83806"," ",SuperscriptBox["e",
"3"]}],"+",RowBox[{"3"," ",SuperscriptBox["e","4"]}]}]]}]}],")"}],RowBox[{"1","/","3"}]]}],
RowBox[{"3"," ",SuperscriptBox["3",RowBox[{"2","/","3"}]]}]],"-",FractionBox[RowBox[
{RowBox[{"-","243"}],"-",RowBox[{FractionBox["8","9"]," ",RowBox[{"(",RowBox[{RowBox[
{"-","243"}],"-",RowBox[{"2"," ","e"}]}],")"}]}]}],RowBox[{"4"," ",SqrtBox[RowBox[
{FractionBox["9","4"],"+",FractionBox[RowBox[{"35"," ",SuperscriptBox["2",RowBox[
{"2","/","3"}]]," ","e"}],RowBox[{"3"," ",SuperscriptBox["3",RowBox[{"1","/","3"}]]," ",SuperscriptBox[
RowBox[{"(",RowBox[{RowBox[{"972"," ","e"}],"+",RowBox[{"3"," ",SuperscriptBox["e",
"2"]}],"-",RowBox[{SqrtBox["3"]," ",SqrtBox[RowBox[{RowBox[{"314928"," ",SuperscriptBox[
"e","2"]}],"-",RowBox[{"83806"," ",SuperscriptBox["e","3"]}],"+",RowBox[{"3"," ",SuperscriptBox[
"e","4"]}]}]]}]}],")"}],RowBox[{"1","/","3"}]]}]],"+",FractionBox[RowBox[{SuperscriptBox[
"2",RowBox[{"1","/","3"}]]," ",SuperscriptBox[RowBox[{"(",RowBox[{RowBox[{"972"," ","e"}],"+",RowBox[
{"3"," ",SuperscriptBox["e","2"]}],"-",RowBox[{SqrtBox["3"]," ",SqrtBox[RowBox[{RowBox[
{"314928"," ",SuperscriptBox["e","2"]}],"-",RowBox[{"83806"," ",SuperscriptBox["e",
"3"]}],"+",RowBox[{"3"," ",SuperscriptBox["e","4"]}]}]]}]}],")"}],RowBox[{"1","/","3"}]]}],
RowBox[{"3"," ",SuperscriptBox["3",RowBox[{"2","/","3"}]]}]]}]]}]]}]]}]}],")"}]}]],
StandardForm],"Output",CellLabel -> "Out[18]= ",ExpressionUUID -> "1d4a53f5-a71b-49ef-af99-8238bff807fd"]},
Open],ExpressionUUID -> "4d96815f-34a7-435e-8667-1342b57cc723"],Cell[
CellGroupData[
{Cell[
BoxData[RowBox[{"Plot","[",RowBox[{"pii",",",RowBox[{"{",RowBox[{"e",",","3.6",",","3.76"}],"}"}]}],"]"}]],
"Input",CellLabel -> "In[19]:= ",ExpressionUUID -> "7d0a29b7-5a14-4fa3-84c4-0c3a8957b969"],Cell[
BoxData[
GraphicsBox[{{{{},{},TagBox[{Directive[Opacity[1.`],RGBColor[0.368417`,0.506779`,
0.709798`],AbsoluteThickness[1.6`]],LineBox[CompressedData["1:eJwV1Hs0ltkeB/C3cck7vc8jkclyKRxGR1eZJOW3hSi3YSqXXOqd6J5UQglviN5QJrfllkQypNKiGhXKJUJOmkRmbxQaRsYhE5HzO3/s9azPH/u7v2uv3360xf4uvt8IBILjuP7/ffR1Q3NTk4hc1UybnZ1lEOsXFdOPfn25Z9kH9LaW5xaCZhEJl0lwb0UPZXmUr0E7hireyUGrbQy+ko7+Nb7UzQIdePpuwL4WEWn5r5/07FcGyz8vVZVtFRF72YmTsjMMskZVfczaRGS3vfCo/BQDR3OVAONOEVE1oZURYwwmbP80udctIjLP0uO9h7GP9S17tQERCTY2c/lxAM/PSOuR+ygiwnKhVmk3A6vb7oah4yIy3dL/ILiTgb+W+afQLyJyL+cQV9zGICpMmfP6hiP+1SmRfzcxuJhZ1VGnwJG0sWfrM+oYHFRJ1K9Q5Ej195GPblYyMN9qamCqypEfbMUz+g8YTAW8DErRwP1eR91KS7HPWIJNmC5Hxg4ETlwpYiBao9s0spQjIwKP5k95DMRNna1DqziSfu2hYmEWg1zXSN16E44o3+2d3p/C4E2OjOEyc454ez8pS7rIgFkWlKpbc+SfY5M/L4xl0JWnM5Jkx5E3rqrLBRIGRT7VRWkuuF970571IQz2iJzLT7tjv08p88MCGCgH3Q/84MORDyYWdssPMEgysyxjfhw5YWp2XlvMYN7j/MJdhzly6cDAWokHg0NGk0NVxzlSdiZCY9CFQbbgaEnRKY7YFm/1urCVQV3cY70lEo6U3qcsbRODqmOrNBfHcuS3xHJBmymDvK2XxTMJHIl2lU8UrmYQ1t3s6ZuM/XQijhQbMPh3q2G7ayZH9sooSPYuZtB0Zrf8q1zskzHPKU6VgZtmbOTKQo7E/vTR6wbHoEz1ZcTC2xyJmd48WyXDQKFlzCi6nCMyTg4bYIrCcrbON/wRR+75TTdkjVCwLdluL1PDEY/r4a/c+ig4+P8s8WvkyGUzdfXBTgr/kiat3fYf7FdhJdZ+QWFUnJXzvJ0jM70dRleeUriY3CBtphy5kn9435lyCt/91v+kpA/7eCRaNtygkJz59pbaXxz5dGZRgVoGhb43YxqKYxyR2i0NmZZSMGx7Z54wyRHfr8lXnU9R6Npx7X4BektRnYsIHdcpNqpGd1w07qkLofCxp0dvHM1W9SaZoe/8zUQeU5i3Us1ZN5iCCd/VqfeFI/HPAwaGAilYbnl18tE0R2w6Ch/4BFDYWVlT8tcsR9bFyJyo2kvhRGuUi4KAJ8PCDo/96Lgeqwld9PmhnFkl9EOZ2o070XDzVITYj4KGbW1TA/qs33t7gS/2ba0dvD6HJ0XZccdXiCl49tbp75bhSZTNlI+TJ+aPnWsMRfvoucZ/3In5sjZH0tCLLj33ikc/1K8ve4FWSw161+CB+QfrrcxleXJBOr7L3B3zx+rF6nI8uWNxY67KDsyXa8j+XZ4nshXaIXudKBwK9Nw/grYreFU960ghtG9kjXAuT+ZUvY5LRWfWqjZsQB+SaOXWOlB4G71n7Bpardo6Ud2egoe8wPaYAk8mPhcnFNtSOHDy8oI49NrRJZNm6FP9+n/koy+0BFY12lBIr3M41oG+7fDOvX8zhY5zGZlEyBPF9UE+C60puM01GeW/5UneE+U0JwsK+4IaKwzQOk86jNsIheABr3Ob0MNT06Pb0Wn1Ueon0d2SZQ/cgEJ7zEvrP9CR/1T2umyksEPhSHrRPJ6Mb7+qqmJKwS94jm8tuitb2nNuHYWTH5JWMrR/brf3ZxMKKc8qahaIeCJ3ac2W9rUUfo8VjoSgN0w8LYw0prBNmG9py/Gk88uJNulKCovb1HhfdHZWjOaLFRQGMxPeSNCr5QxS5qMlq4IPV6DvF1VGS5dRKHG1S13B82Rzwaqm7UsphGhX7bZDDyvx8uEGFKyGjJftQ5c5do5e+x7vO0yr+iparkqpgulRULg+OqiiyJPotzflFupQaPP3K1uNtp5S61LSppBt+jbcEa1eb/in/BIKPzTXqMSiA1yPBr7WpCBINWV5aLuy1ukSDQpNu0oKq9FRT++XnVanIB5PNf+CDjMIVxxahO/9sUi4aD5PGrW84fx3FD7HSNqM0e/fC3YtUKVQ4zyR5Yxuy2pdeFYF37P6wX1H0Pnfnrd+uQDno48ZXUC3T1kOTM6noH9r20wBeq7Zj8mDPP4Pghvqa9CdO3uzpSKc503mv/SgrX95GJorpBAjuuv5Fb17uY4wRA7nK2C4WqTEk+YX5neU51D4H2wIRD0="]]},
Function[Annotation[Slot[1],"Charting`Private`Tag$75721#1"]]]}},{}},{DisplayFunction -> Identity,Ticks -> {Automatic,Automatic},AxesOrigin -> {3.600000000000008`,0.4688157301818574`},FrameTicks -> {{Automatic,Automatic},{Automatic,Automatic}},GridLines -> {None,None},DisplayFunction -> Identity,PlotRangePadding -> {{Scaled[
0.02`],Scaled[0.02`]},{Scaled[0.05`],Scaled[0.05`]}},PlotRangeClipping -> True,ImagePadding -> All,DisplayFunction -> Identity,AspectRatio -> NCache[
Power[GoldenRatio,-1],0.6180339887498948`],Axes -> {True,True},AxesLabel -> {None,None},AxesOrigin -> {3.6`,0.46881573018185635`},RuleDelayed[
DisplayFunction,Identity],Frame -> {{False,False},{False,False}},FrameLabel -> {{None,None},{None,None}},FrameTicks -> {{Automatic,Automatic},{Automatic,Automatic}},GridLines -> {None,None},GridLinesStyle -> Directive[
GrayLevel[0.5`,0.4`]],Method -> CompressedData["1:eJzlUstOwzAQbMv7wlscuPENfAAqLYVKFKqm6t1N1u0K1xt5bYnw2/wAtqs+CbkgTkRKtPbuzuxM9mZMA7lXq9V413+eka1sLE4DpyC59EEbpHDK3pPTmTBFYgsFfOQTTWdpJiymW03Xq6ZHI/IpptzVFoxILZKWOxV8Bz4YgWFfZ27j83m3VXLug6HHeuuRY+gTY0RtrKPGYGgccBDXEYqhhOhBSkgtVw4UdD7hZKr8a2W9ojIwGe8GYbjfSh6vw/QJ9S+wwkhtQ7lCDbypu8QqaQAkmVnLGSbTowyW5pTg5kqkMANtK3HD6O9JsK2pVEmuSMLxhfQ2xelqM3rA07hKcyPOAtiYSTkL0Z8EPwD3v6sPEEkqvPhJx+m4Ucw/0F35oEVkMtTCAg+J1GseOyrlnYQpkb0XxYJiPuRhWKbFzSZCyJcULW+6mTcVbbH67Ykii/UNgX1hbEkBLsH/jKFkzS6ieTlCNhLKwX9y4gucBRzd"],PlotRange -> {{3.6`,3.76`},{0.46881573018185635`,0.49999999962207126`}},PlotRangeClipping -> True,PlotRangePadding -> {{Scaled[
0.02`],Scaled[0.02`]},{Scaled[0.02`],Scaled[0.02`]}},Ticks -> {Automatic,Automatic}}],
StandardForm],"Output",CellLabel -> "Out[19]= ",ExpressionUUID -> "2e547a8d-3e82-4a72-adca-a0ea54935f42"]},
Open],ExpressionUUID -> "d7d1eeb4-16d0-4256-ba31-8b07d2434412"],Cell[
CellGroupData[
{Cell[
BoxData[RowBox[{RowBox[{"(*",RowBox[{"the"," ","effect"," ","of"," ","efficiency"," ","e"," ","on"," ","p\:2217ij"}],"*)"}],"\n",RowBox[
{"pij","=",RowBox[{RowBox[{"a","*",RowBox[{RowBox[{"(",RowBox[{"8","-",RowBox[{"s","^","2"}]}],")"}],"/",RowBox[
{"(",RowBox[{"6","*",RowBox[{"(",RowBox[{"2","+","s"}],")"}]}],")"}]}]}],"/.",RowBox[
{"a","\[Rule]","1"}]}]}]}]],"Input",ExpressionUUID -> "1768a6c3-cd0f-473a-b21e-9d439ab9660b"],Cell[
BoxData[
FractionBox[RowBox[{"8","-",SuperscriptBox[RowBox[{"(",RowBox[{RowBox[{"-",FractionBox[
"5","4"]}],"+",RowBox[{FractionBox["1","2"]," ",SqrtBox[RowBox[{FractionBox["9","4"],"+",FractionBox[
RowBox[{"35"," ",SuperscriptBox["2",RowBox[{"2","/","3"}]]," ","e"}],RowBox[{"3"," ",SuperscriptBox[
"3",RowBox[{"1","/","3"}]]," ",SuperscriptBox[RowBox[{"(",RowBox[{RowBox[{"972"," ","e"}],"+",RowBox[
{"3"," ",SuperscriptBox["e","2"]}],"-",RowBox[{SqrtBox["3"]," ",SqrtBox[RowBox[{RowBox[
{"314928"," ",SuperscriptBox["e","2"]}],"-",RowBox[{"83806"," ",SuperscriptBox["e",
"3"]}],"+",RowBox[{"3"," ",SuperscriptBox["e","4"]}]}]]}]}],")"}],RowBox[{"1","/","3"}]]}]],"+",FractionBox[
RowBox[{SuperscriptBox["2",RowBox[{"1","/","3"}]]," ",SuperscriptBox[RowBox[{"(",RowBox[
{RowBox[{"972"," ","e"}],"+",RowBox[{"3"," ",SuperscriptBox["e","2"]}],"-",RowBox[
{SqrtBox["3"]," ",SqrtBox[RowBox[{RowBox[{"314928"," ",SuperscriptBox["e","2"]}],"-",RowBox[
{"83806"," ",SuperscriptBox["e","3"]}],"+",RowBox[{"3"," ",SuperscriptBox["e","4"]}]}]]}]}],")"}],
RowBox[{"1","/","3"}]]}],RowBox[{"3"," ",SuperscriptBox["3",RowBox[{"2","/","3"}]]}]]}]]}],"-",RowBox[
{FractionBox["1","2"]," ",SqrtBox[RowBox[{FractionBox["9","2"],"-",FractionBox[RowBox[
{"35"," ",SuperscriptBox["2",RowBox[{"2","/","3"}]]," ","e"}],RowBox[{"3"," ",SuperscriptBox[
"3",RowBox[{"1","/","3"}]]," ",SuperscriptBox[RowBox[{"(",RowBox[{RowBox[{"972"," ","e"}],"+",RowBox[
{"3"," ",SuperscriptBox["e","2"]}],"-",RowBox[{SqrtBox["3"]," ",SqrtBox[RowBox[{RowBox[
{"314928"," ",SuperscriptBox["e","2"]}],"-",RowBox[{"83806"," ",SuperscriptBox["e",
"3"]}],"+",RowBox[{"3"," ",SuperscriptBox["e","4"]}]}]]}]}],")"}],RowBox[{"1","/","3"}]]}]],"-",FractionBox[
RowBox[{SuperscriptBox["2",RowBox[{"1","/","3"}]]," ",SuperscriptBox[RowBox[{"(",RowBox[
{RowBox[{"972"," ","e"}],"+",RowBox[{"3"," ",SuperscriptBox["e","2"]}],"-",RowBox[
{SqrtBox["3"]," ",SqrtBox[RowBox[{RowBox[{"314928"," ",SuperscriptBox["e","2"]}],"-",RowBox[
{"83806"," ",SuperscriptBox["e","3"]}],"+",RowBox[{"3"," ",SuperscriptBox["e","4"]}]}]]}]}],")"}],
RowBox[{"1","/","3"}]]}],RowBox[{"3"," ",SuperscriptBox["3",RowBox[{"2","/","3"}]]}]],"-",FractionBox[
RowBox[{RowBox[{"-","243"}],"-",RowBox[{FractionBox["8","9"]," ",RowBox[{"(",RowBox[
{RowBox[{"-","243"}],"-",RowBox[{"2"," ","e"}]}],")"}]}]}],RowBox[{"4"," ",SqrtBox[
RowBox[{FractionBox["9","4"],"+",FractionBox[RowBox[{"35"," ",SuperscriptBox["2",
RowBox[{"2","/","3"}]]," ","e"}],RowBox[{"3"," ",SuperscriptBox["3",RowBox[{"1","/","3"}]]," ",SuperscriptBox[
RowBox[{"(",RowBox[{RowBox[{"972"," ","e"}],"+",RowBox[{"3"," ",SuperscriptBox["e",
"2"]}],"-",RowBox[{SqrtBox["3"]," ",SqrtBox[RowBox[{RowBox[{"314928"," ",SuperscriptBox[
"e","2"]}],"-",RowBox[{"83806"," ",SuperscriptBox["e","3"]}],"+",RowBox[{"3"," ",SuperscriptBox[
"e","4"]}]}]]}]}],")"}],RowBox[{"1","/","3"}]]}]],"+",FractionBox[RowBox[{SuperscriptBox[
"2",RowBox[{"1","/","3"}]]," ",SuperscriptBox[RowBox[{"(",RowBox[{RowBox[{"972"," ","e"}],"+",RowBox[
{"3"," ",SuperscriptBox["e","2"]}],"-",RowBox[{SqrtBox["3"]," ",SqrtBox[RowBox[{RowBox[
{"314928"," ",SuperscriptBox["e","2"]}],"-",RowBox[{"83806"," ",SuperscriptBox["e",
"3"]}],"+",RowBox[{"3"," ",SuperscriptBox["e","4"]}]}]]}]}],")"}],RowBox[{"1","/","3"}]]}],
RowBox[{"3"," ",SuperscriptBox["3",RowBox[{"2","/","3"}]]}]]}]]}]]}]]}]}],")"}],"2"]}],
RowBox[{"6"," ",RowBox[{"(",RowBox[{FractionBox["3","4"],"+",RowBox[{FractionBox[
"1","2"]," ",SqrtBox[RowBox[{FractionBox["9","4"],"+",FractionBox[RowBox[{"35"," ",SuperscriptBox[
"2",RowBox[{"2","/","3"}]]," ","e"}],RowBox[{"3"," ",SuperscriptBox["3",RowBox[{"1","/","3"}]]," ",SuperscriptBox[
RowBox[{"(",RowBox[{RowBox[{"972"," ","e"}],"+",RowBox[{"3"," ",SuperscriptBox["e",
"2"]}],"-",RowBox[{SqrtBox["3"]," ",SqrtBox[RowBox[{RowBox[{"314928"," ",SuperscriptBox[
"e","2"]}],"-",RowBox[{"83806"," ",SuperscriptBox["e","3"]}],"+",RowBox[{"3"," ",SuperscriptBox[
"e","4"]}]}]]}]}],")"}],RowBox[{"1","/","3"}]]}]],"+",FractionBox[RowBox[{SuperscriptBox[
"2",RowBox[{"1","/","3"}]]," ",SuperscriptBox[RowBox[{"(",RowBox[{RowBox[{"972"," ","e"}],"+",RowBox[
{"3"," ",SuperscriptBox["e","2"]}],"-",RowBox[{SqrtBox["3"]," ",SqrtBox[RowBox[{RowBox[
{"314928"," ",SuperscriptBox["e","2"]}],"-",RowBox[{"83806"," ",SuperscriptBox["e",
"3"]}],"+",RowBox[{"3"," ",SuperscriptBox["e","4"]}]}]]}]}],")"}],RowBox[{"1","/","3"}]]}],
RowBox[{"3"," ",SuperscriptBox["3",RowBox[{"2","/","3"}]]}]]}]]}],"-",RowBox[{FractionBox[
"1","2"]," ",SqrtBox[RowBox[{FractionBox["9","2"],"-",FractionBox[RowBox[{"35"," ",SuperscriptBox[
"2",RowBox[{"2","/","3"}]]," ","e"}],RowBox[{"3"," ",SuperscriptBox["3",RowBox[{"1","/","3"}]]," ",SuperscriptBox[
RowBox[{"(",RowBox[{RowBox[{"972"," ","e"}],"+",RowBox[{"3"," ",SuperscriptBox["e",
"2"]}],"-",RowBox[{SqrtBox["3"]," ",SqrtBox[RowBox[{RowBox[{"314928"," ",SuperscriptBox[
"e","2"]}],"-",RowBox[{"83806"," ",SuperscriptBox["e","3"]}],"+",RowBox[{"3"," ",SuperscriptBox[
"e","4"]}]}]]}]}],")"}],RowBox[{"1","/","3"}]]}]],"-",FractionBox[RowBox[{SuperscriptBox[
"2",RowBox[{"1","/","3"}]]," ",SuperscriptBox[RowBox[{"(",RowBox[{RowBox[{"972"," ","e"}],"+",RowBox[
{"3"," ",SuperscriptBox["e","2"]}],"-",RowBox[{SqrtBox["3"]," ",SqrtBox[RowBox[{RowBox[
{"314928"," ",SuperscriptBox["e","2"]}],"-",RowBox[{"83806"," ",SuperscriptBox["e",
"3"]}],"+",RowBox[{"3"," ",SuperscriptBox["e","4"]}]}]]}]}],")"}],RowBox[{"1","/","3"}]]}],
RowBox[{"3"," ",SuperscriptBox["3",RowBox[{"2","/","3"}]]}]],"-",FractionBox[RowBox[
{RowBox[{"-","243"}],"-",RowBox[{FractionBox["8","9"]," ",RowBox[{"(",RowBox[{RowBox[
{"-","243"}],"-",RowBox[{"2"," ","e"}]}],")"}]}]}],RowBox[{"4"," ",SqrtBox[RowBox[
{FractionBox["9","4"],"+",FractionBox[RowBox[{"35"," ",SuperscriptBox["2",RowBox[
{"2","/","3"}]]," ","e"}],RowBox[{"3"," ",SuperscriptBox["3",RowBox[{"1","/","3"}]]," ",SuperscriptBox[
RowBox[{"(",RowBox[{RowBox[{"972"," ","e"}],"+",RowBox[{"3"," ",SuperscriptBox["e",
"2"]}],"-",RowBox[{SqrtBox["3"]," ",SqrtBox[RowBox[{RowBox[{"314928"," ",SuperscriptBox[
"e","2"]}],"-",RowBox[{"83806"," ",SuperscriptBox["e","3"]}],"+",RowBox[{"3"," ",SuperscriptBox[
"e","4"]}]}]]}]}],")"}],RowBox[{"1","/","3"}]]}]],"+",FractionBox[RowBox[{SuperscriptBox[
"2",RowBox[{"1","/","3"}]]," ",SuperscriptBox[RowBox[{"(",RowBox[{RowBox[{"972"," ","e"}],"+",RowBox[
{"3"," ",SuperscriptBox["e","2"]}],"-",RowBox[{SqrtBox["3"]," ",SqrtBox[RowBox[{RowBox[
{"314928"," ",SuperscriptBox["e","2"]}],"-",RowBox[{"83806"," ",SuperscriptBox["e",
"3"]}],"+",RowBox[{"3"," ",SuperscriptBox["e","4"]}]}]]}]}],")"}],RowBox[{"1","/","3"}]]}],
RowBox[{"3"," ",SuperscriptBox["3",RowBox[{"2","/","3"}]]}]]}]]}]]}]]}]}],")"}]}]],
StandardForm],"Output",CellLabel -> "Out[20]= ",ExpressionUUID -> "37438167-6ac8-454e-8b40-e385da1873db"]},
Open],ExpressionUUID -> "751dc52f-bd30-4bf3-8aba-0c3564e24dac"],Cell[
CellGroupData[
{Cell[
BoxData[RowBox[{"Plot","[",RowBox[{"pij",",",RowBox[{"{",RowBox[{"e",",","3.6",",","3.76"}],"}"}]}],"]"}]],
"Input",CellLabel -> "In[21]:= ",ExpressionUUID -> "bea628cf-dfd4-4519-a3db-4e1959570a61"],Cell[
BoxData[
GraphicsBox[{{{{},{},TagBox[{Directive[Opacity[1.`],RGBColor[0.368417`,0.506779`,
0.709798`],AbsoluteThickness[1.6`]],LineBox[CompressedData["1:eJwV0ns41dkaB/CN1Dbt9SuNUQ0SDl3UZChGsd81Lk9i6CQlt8HWxiTXik0oci3RxaW0lSl02c1mRtKMiHKJMM6WXEtm/X7pUC4xmmpqzjp/rGc9n3++7/d5n1dPFO4qVubxeAfo+/9f+8mqo71dgOeiXrvt2sVBRmBK+gvqkAtrkq2p3ToffcvrEGA9PbnckHq8yPO2GXX3aI7qnBsHy60llwqpr/VV3sinPnS4MjK4U4D9J4IVvTs5WP/XGs15XQLsaMjme7hyUDSt6bulW4DP6ExPeG7nwEWoEblxQIBrGz/+oHDgYM7hvxbVzwX4l0qzX2U2tI99+XfLRwXYy/2IS4EVnX/h3IjqhABH/FnnMbWJA7sKD+P4WQH2PRGruLmBg/AVwj/jPwhwlmfirGI1BymJnyMfZYRNyoVr+foc5Ejr+5v5CL/O5B+/rMVBiMZpo5pFCDt4Fs4Ua3AgdLRcbamJcExlir4qw8H7SEVMvjbCwS360tgFtM9M9tZEA4TbT6conHgcCMwM2ifXIGzF6uenvmNB1D7QNW6CcGYPP2/pGxYuux8zaLFAWO3dlyO3xljoK1YxXidE+GyGelENYWHY9uovWvYIx/bnrlwyxMJQif5krhPCi9WSExSPWZD5NsjOuSLsYusLg+0s7BXsuH3YA2FeRP2NsUYWPo+5c+ilL8Lvzw6Xi2tZyN1iWzUciLCbZr6XThULC+tKr/uFIvwwuekU/omF/abvxusPIGyh/sFlXykLF3kRclkcwul52yT3pSw0Z9UZrkxCeIv+bxbpuSzUR5no6GYgHDF3zCz0BAsljmdFH7Ppvmaso5ySWUh83uEtzkO4lucuyY9lYW2Xca+7FOEy27Bn4+EstCf4z398GWFLfpCtLJCFPToZxzZcR/gz3WfOPj4sVGkqjn5RgXDrW+Oe964s8DtnTFNvIzwaaz3+0YGF9cPfiI/UIvx91IU37dYsOMh3fafSiPD4MuO4t6YsOIcHJAW2Iax0y0p5ahUL/zqea+72H4Q7zRcfO6DFwrSoqPhRL8KFET86bl7EQk5e6/GOZwg//TbkjFCJhaW/vbgv5xDumXG8JH1DIE86WL78FcIrcf6TWUKA65vRXjSDcF6o4kapgoBxNxFmv0NYVy8xQV5PYGj3lTtXqU/rJJQFUGcNiEwbqNcr9V9bRj0xMmI4S/1P3LVvku8R+HlqWOD5HuEh97SEnXUELJihAcMPCHesGvSbqCFgu+1xdO3fCFfekmWoVBPwutcof/UP7XOlbbrgJoGDXSmufB6D9/hlpVpSZ43YzRlQO0dN/j4gI3BXpcnai1r0tjFVm1rboam9lVr/pbm/9Drt29U0VqbEYM9XymtOlhHw/qPZyF+FwQePurSsK6b5M2lt8dS53u7ZDy7R/Hlbw85Rm2SZT3hQ3zVqqfqdOl4j+kDqRZof0mInnMfghBpJeK+U5s+0iLRUGRzseXJafJ7mq7Ze7JnPYI2VX+7XO0Ng/yHvHyapLWw2iytOE4jnJs3UFjCY2fNEIaSWNmm2WlE3LFZW8TxFYDB178wV6madNElmNgHP+TyHKD6Dha8jstuOE9gXfXZJFnXbzs7y7dRxL4yellLzHuhrP84kUNjsHNVPLZ9LfTiQQaA/7YIUqzF4YPNmZjiNwJ4FFtPMZwweTBrou5dMIDimrWY1dU7e2+cW1JJRnzQb6rLqV1PyJALnWlK0oqmtLv+tXniUQG+6wv4pNffmUnlAIoHd/LBC2UIGK98mX9fFEgiUKImbqOvUg04ZUEe/zN0wTD12XxGfLiGQ/7CmcYmAwebCyG7HGAI9GWqTsdQ3g0oM6g4ScFMrtXVADJ7dMAqO4QR0u5czYurq+3m28WEExqTZfUnUa5e8NZKFEkgykYTWUOs6ak59CiEgd3cq+IphsK/t0rjYYAKxevX+TtSk/7zkZBABu/GN64Kp7+hXVEgD6b4TVzT8SJ2hdipTtpcAv2x6TGMR3a/zV9VH/Ah0hwdWfU19WOVBrMiXwEXLwSMu1Psm485bfU9gU0ejRga1nY9I3O1FgFdgOVxC3dH15I+TngTa/eTXG6gNLFc7bPEgIJotEH6gDivODgjaTWB9nUBt2WIGb11Vt27EjcBf6UndG6nNvUcLbXcSaNwxV7SDepMq15e5g0COVkhwGLVTyAq9n7bT++CGTU9Qj21vDb/iTMCo3O3jVWqbmtIObycC05LWlkbqR0sDau860Hu2EZ4ZoW7apiNLtSeQLqj0/kTNqZXYj2F6X5GvGwTqDP713y/EC60I/A/R/kxT"]]},
Function[Annotation[Slot[1],"Charting`Private`Tag$76995#1"]]]}},{}},{DisplayFunction -> Identity,Ticks -> {Automatic,Automatic},AxesOrigin -> {3.600000000000008`,0.6010796537616662`},FrameTicks -> {{Automatic,Automatic},{Automatic,Automatic}},GridLines -> {None,None},DisplayFunction -> Identity,PlotRangePadding -> {{Scaled[
0.02`],Scaled[0.02`]},{Scaled[0.05`],Scaled[0.05`]}},PlotRangeClipping -> True,ImagePadding -> All,DisplayFunction -> Identity,AspectRatio -> NCache[
Power[GoldenRatio,-1],0.6180339887498948`],Axes -> {True,True},AxesLabel -> {None,None},AxesOrigin -> {3.6`,0.6010796537616648`},RuleDelayed[
DisplayFunction,Identity],Frame -> {{False,False},{False,False}},FrameLabel -> {{None,None},{None,None}},FrameTicks -> {{Automatic,Automatic},{Automatic,Automatic}},GridLines -> {None,None},GridLinesStyle -> Directive[
GrayLevel[0.5`,0.4`]],Method -> CompressedData["1:eJzlUstOwzAQbMv7wlscuPENfAAqLYVKFKqm6t1N1u0K1xt5bYnw2/wAtqs+CbkgTkRKtPbuzuxM9mZMA7lXq9V413+eka1sLE4DpyC59EEbpHDK3pPTmTBFYgsFfOQTTWdpJiymW03Xq6ZHI/IpptzVFoxILZKWOxV8Bz4YgWFfZ27j83m3VXLug6HHeuuRY+gTY0RtrKPGYGgccBDXEYqhhOhBSkgtVw4UdD7hZKr8a2W9ojIwGe8GYbjfSh6vw/QJ9S+wwkhtQ7lCDbypu8QqaQAkmVnLGSbTowyW5pTg5kqkMANtK3HD6O9JsK2pVEmuSMLxhfQ2xelqM3rA07hKcyPOAtiYSTkL0Z8EPwD3v6sPEEkqvPhJx+m4Ucw/0F35oEVkMtTCAg+J1GseOyrlnYQpkb0XxYJiPuRhWKbFzSZCyJcULW+6mTcVbbH67Ykii/UNgX1hbEkBLsH/jKFkzS6ieTlCNhLKwX9y4gucBRzd"],PlotRange -> {{3.6`,3.76`},{0.6010796537616648`,0.6666666659108091`}},PlotRangeClipping -> True,PlotRangePadding -> {{Scaled[
0.02`],Scaled[0.02`]},{Scaled[0.02`],Scaled[0.02`]}},Ticks -> {Automatic,Automatic}}],
StandardForm],"Output",CellLabel -> "Out[21]= ",ExpressionUUID -> "b34ca704-e2c1-4b6d-9f43-5aaf772ace10"]},
Open],ExpressionUUID -> "b5da92de-4449-4f9b-9585-72ee94676da9"],Cell[
CellGroupData[
{Cell[
BoxData[RowBox[{RowBox[{"(*",RowBox[{"the"," ","effect"," ","of"," ","efficiency"," ","e"," ","on"," ","f"}],"*)"}],"\n",RowBox[
{"f","=",RowBox[{RowBox[{RowBox[{"(",RowBox[{"2","-","s"}],")"}],"*",RowBox[{"a","/","6"}]}],"/.",RowBox[
{"a","\[Rule]","1"}]}]}]}]],"Input",CellLabel -> "In[22]:= ",ExpressionUUID -> "cffaa7d7-8e4b-4cc1-ba5d-2f3f9a130de4"],Cell[
BoxData[
RowBox[{FractionBox["1","6"]," ",RowBox[{"(",RowBox[{FractionBox["13","4"],"-",RowBox[
{FractionBox["1","2"]," ",SqrtBox[RowBox[{FractionBox["9","4"],"+",FractionBox[RowBox[
{"35"," ",SuperscriptBox["2",RowBox[{"2","/","3"}]]," ","e"}],RowBox[{"3"," ",SuperscriptBox[
"3",RowBox[{"1","/","3"}]]," ",SuperscriptBox[RowBox[{"(",RowBox[{RowBox[{"972"," ","e"}],"+",RowBox[
{"3"," ",SuperscriptBox["e","2"]}],"-",RowBox[{SqrtBox["3"]," ",SqrtBox[RowBox[{RowBox[
{"314928"," ",SuperscriptBox["e","2"]}],"-",RowBox[{"83806"," ",SuperscriptBox["e",
"3"]}],"+",RowBox[{"3"," ",SuperscriptBox["e","4"]}]}]]}]}],")"}],RowBox[{"1","/","3"}]]}]],"+",FractionBox[
RowBox[{SuperscriptBox["2",RowBox[{"1","/","3"}]]," ",SuperscriptBox[RowBox[{"(",RowBox[
{RowBox[{"972"," ","e"}],"+",RowBox[{"3"," ",SuperscriptBox["e","2"]}],"-",RowBox[
{SqrtBox["3"]," ",SqrtBox[RowBox[{RowBox[{"314928"," ",SuperscriptBox["e","2"]}],"-",RowBox[
{"83806"," ",SuperscriptBox["e","3"]}],"+",RowBox[{"3"," ",SuperscriptBox["e","4"]}]}]]}]}],")"}],
RowBox[{"1","/","3"}]]}],RowBox[{"3"," ",SuperscriptBox["3",RowBox[{"2","/","3"}]]}]]}]]}],"+",RowBox[
{FractionBox["1","2"]," ",SqrtBox[RowBox[{FractionBox["9","2"],"-",FractionBox[RowBox[
{"35"," ",SuperscriptBox["2",RowBox[{"2","/","3"}]]," ","e"}],RowBox[{"3"," ",SuperscriptBox[
"3",RowBox[{"1","/","3"}]]," ",SuperscriptBox[RowBox[{"(",RowBox[{RowBox[{"972"," ","e"}],"+",RowBox[
{"3"," ",SuperscriptBox["e","2"]}],"-",RowBox[{SqrtBox["3"]," ",SqrtBox[RowBox[{RowBox[
{"314928"," ",SuperscriptBox["e","2"]}],"-",RowBox[{"83806"," ",SuperscriptBox["e",
"3"]}],"+",RowBox[{"3"," ",SuperscriptBox["e","4"]}]}]]}]}],")"}],RowBox[{"1","/","3"}]]}]],"-",FractionBox[
RowBox[{SuperscriptBox["2",RowBox[{"1","/","3"}]]," ",SuperscriptBox[RowBox[{"(",RowBox[
{RowBox[{"972"," ","e"}],"+",RowBox[{"3"," ",SuperscriptBox["e","2"]}],"-",RowBox[
{SqrtBox["3"]," ",SqrtBox[RowBox[{RowBox[{"314928"," ",SuperscriptBox["e","2"]}],"-",RowBox[
{"83806"," ",SuperscriptBox["e","3"]}],"+",RowBox[{"3"," ",SuperscriptBox["e","4"]}]}]]}]}],")"}],
RowBox[{"1","/","3"}]]}],RowBox[{"3"," ",SuperscriptBox["3",RowBox[{"2","/","3"}]]}]],"-",FractionBox[
RowBox[{RowBox[{"-","243"}],"-",RowBox[{FractionBox["8","9"]," ",RowBox[{"(",RowBox[
{RowBox[{"-","243"}],"-",RowBox[{"2"," ","e"}]}],")"}]}]}],RowBox[{"4"," ",SqrtBox[
RowBox[{FractionBox["9","4"],"+",FractionBox[RowBox[{"35"," ",SuperscriptBox["2",
RowBox[{"2","/","3"}]]," ","e"}],RowBox[{"3"," ",SuperscriptBox["3",RowBox[{"1","/","3"}]]," ",SuperscriptBox[
RowBox[{"(",RowBox[{RowBox[{"972"," ","e"}],"+",RowBox[{"3"," ",SuperscriptBox["e",
"2"]}],"-",RowBox[{SqrtBox["3"]," ",SqrtBox[RowBox[{RowBox[{"314928"," ",SuperscriptBox[
"e","2"]}],"-",RowBox[{"83806"," ",SuperscriptBox["e","3"]}],"+",RowBox[{"3"," ",SuperscriptBox[
"e","4"]}]}]]}]}],")"}],RowBox[{"1","/","3"}]]}]],"+",FractionBox[RowBox[{SuperscriptBox[
"2",RowBox[{"1","/","3"}]]," ",SuperscriptBox[RowBox[{"(",RowBox[{RowBox[{"972"," ","e"}],"+",RowBox[
{"3"," ",SuperscriptBox["e","2"]}],"-",RowBox[{SqrtBox["3"]," ",SqrtBox[RowBox[{RowBox[
{"314928"," ",SuperscriptBox["e","2"]}],"-",RowBox[{"83806"," ",SuperscriptBox["e",
"3"]}],"+",RowBox[{"3"," ",SuperscriptBox["e","4"]}]}]]}]}],")"}],RowBox[{"1","/","3"}]]}],
RowBox[{"3"," ",SuperscriptBox["3",RowBox[{"2","/","3"}]]}]]}]]}]]}]]}]}],")"}]}],
StandardForm],"Output",CellLabel -> "Out[22]= ",ExpressionUUID -> "7b5ad16c-2d60-4feb-88a2-ee30f1ebca31"]},
Open],ExpressionUUID -> "76b553db-dce6-4a0c-9148-fc6481732d76"],Cell[
CellGroupData[
{Cell[
BoxData[RowBox[{"Plot","[",RowBox[{RowBox[{"{","f","}"}],",",RowBox[{"{",RowBox[
{"e",",","3.6",",","3.76"}],"}"}]}],"]"}]],"Input",CellLabel -> "In[23]:= ",ExpressionUUID -> "d904a0ed-58da-48f9-bb11-215ca0845135"],Cell[
BoxData[
GraphicsBox[{{{{},{},TagBox[{Directive[Opacity[1.`],RGBColor[0.368417`,0.506779`,
0.709798`],AbsoluteThickness[1.6`]],LineBox[CompressedData["1:eJwV0nk81VkfB3AJQ+75ZZCyK5GieCQi3e8Zy7hJDKNEeoxrSWXJLhnLkOuRVJOLbNNYUswgoRolZBnCYzq/+7LUJPWQpZIlbSPP6Y/zOq/365zX5/s95/Vdzw9x8RMXExMLp+vLfvezZW9PDwe/DXvlun+/CNL8UwTj1BX71H7aTe3a9+AbsV4ODpyMqdKhni70aNhOLfH5D4lFVxEo7475JY/6uz6v8mzqyFM3QgP6OLgwa037wPci2Pp+s5JEPwcvvInzdncRQeGsktcuwsFBl5LXeTiJwJGrGGoyzMHMUmdTH08Ei7xJs5tPOZhjH32uxIr2Y1vtoPyCgyc2Br9Ns6T183NHJV9zcOKIBh7aIQKbGnf9uAWaN9cgPGMoghAN7tu4Txwse88itVRPBCnxCuiwOMJFdhdOda8XwbmC5qEOaYRfdc8lu6qK4LjiBd3G1QjHmnmyXEURcO3N9cyVEPbpcp47i0TwMfRhdLYawuhxQvq0FO1nPtMuXhthZx+ue/EyC5zt2j0zmxE2CcuWaX7PAr9nuH/aCOGNtcttRrMsFLsla3eaIXxtcimkYpKFwcsr9Q24CEccljU8+4yFEevyWlVbhMunhgW3h1l4XLphJmsvwgu+uTFOhIVKr5bKXBeaL7epXfcBC74c54ZT7ghHCbNmVtxnQSH6VuSEF8INeXr3eI0sZO2yrh/xR/hJYf7g/VoWZJvKrv0QhHClraOwooKFQOMP083hCPOdtAyExSwUiZ2oqoxFOGTz/O7SSyx0ZDTpaCUhHGyKLbQusNAcZqSumYZwv+Q/crUCFkrtL/KXMhGuM9f6bBbPQvzTXk8/IcLy6YMG+pEsbOnXH3ArQPj8toRxleMs9PzoLcUW0/drBj2L8GbhoHpasuE1hE2FMRN33FioV3qYuKYG4frCxv0jDixI980bn25AONpp0OaIFQtbR3b6JdxF+LreWPsVUxZ4VfsdVrYhrGua1I31WdgX4pPk343wugHprMuaLGxMzzJ1/QvhVs9UxxPyLMzyCy8/GED46VUFlCjJwjlhV3rvE4Q70hSOVCwSWPvHeGvVGMI9ZtVlKi8ICAseVSu/RPjdb001sQMExgbn1VbPI7zHQlfwoY2APnnOzfyA8E+v5SQarhN4fKDkVvkXWzwp9aPOGOYbt1AbqOuprqF+PTqqs0DdFaIsCK8hcP3NCMfjI8LDW4pct1UTMGMeD+t8QvjmtpmU/N8IWO9ho+7+Q+9bHBR3KSdw6F5b1ctl+t9HLVVUCghE9Ke4SIsxOMh7yqMun9YbtVnUpr5TMmHvSH1nZfvuQ9RGL2/vSMojoMZr7+miDlQ00XqeS/vtb5+6soLBdf/T/k+2kIDnsw5d75UMZnz3DdVl0vz51O446giuuIU1dYaEXXAu9Zyxw+a/ztJ83c76/1KnW2pWTWfQ/OOdNlwJBqvmlOupnqH58518VUkGd6urp/IFNF+yq0gkxeA+w7syqQkEAiM9j858scD+hix13NjMdpmvGNyZl3j/fDyBgnalLkvqZvvzzKUfCTw67TtfQq2hE7qq+BQBDykxXpg0fV/GyM6L0QSORV2Uz6CW9tb9mqGOHdf9u4xaix+7IS2KQF7HvrAh6gP2ZPRkJIGh1PwCLMNgp/HyI9+HEzj4ldkss4rBTdN724aDCQREdzfqUZcrNJvZUce8OJxqRb1KU5BXG0QgtzNFNYraKih6TWoggQHBQ9u/qedyt2zSPEbggHRwXqUsg28397+T9yPgH7PCr53a3vD15DFfAlETWYYj1HKZIbYtPgSy/2xsk+cwWDHHXfoon4AoTWbmJHVHsiGvxIuAq0yZNQ8x+BYj4VbnTkCTKDN+1HE/OyqyBwlMFWQOJlH3dZ3gv3EjkGQUE9RIbXxxraTGAQJVbntztjEM1k6/+tDOhcDJ9c3ee6lTHPqF3zoTsJk2MQig9vvVSAV/R/87XqPlV+q6pVviGxwJSF+ZnVJcTesfc1cQ7iFAQvzr/0V96KZS62EegSLzRwmO1D6tEQtqdgR29LYpplG3ouXlWBsCYjnmI6XUH7MF4WutCfT8UHWthTrY3ep02TcE+As53E/UMvd5/Ewuga1NHJl1cvR8+M+255YE3guSiAm1cXxMouYuAm3Oi4XO1FZrS7+1NCdwTvV4QDB1YdS/y43N6HyMjRifob7q9KH4nQkB3WrXpXJqvfGympPGBGZjujrbqAPiM1MvGdJ5tuL+PEr9plIvRcGAgIBzw/MzteKFfgOpTXS+Ql+1cL6m8xK3s/339QT+DwRGMOk="]]},
Function[Annotation[Slot[1],"Charting`Private`Tag$78280#1"]]]}},{}},{DisplayFunction -> Identity,Ticks -> {Automatic,Automatic},AxesOrigin -> {3.600000000000008`,0.2989305902464758`},FrameTicks -> {{Automatic,Automatic},{Automatic,Automatic}},GridLines -> {None,None},DisplayFunction -> Identity,PlotRangePadding -> {{Scaled[
0.02`],Scaled[0.02`]},{Scaled[0.05`],Scaled[0.05`]}},PlotRangeClipping -> True,ImagePadding -> All,DisplayFunction -> Identity,AspectRatio -> NCache[
Power[GoldenRatio,-1],0.6180339887498948`],Axes -> {True,True},AxesLabel -> {None,None},AxesOrigin -> {3.6`,0.2989305902464751`},RuleDelayed[
DisplayFunction,Identity],Frame -> {{False,False},{False,False}},FrameLabel -> {{None,None},{None,None}},FrameTicks -> {{Automatic,Automatic},{Automatic,Automatic}},GridLines -> {None,None},GridLinesStyle -> Directive[
GrayLevel[0.5`,0.4`]],Method -> CompressedData["1:eJzlUstOwzAQbMv7wlscuPENfAAqLYVKFKqm6t1N1u0K1xt5bYnw2/wAtqs+CbkgTkRKtPbuzuxM9mZMA7lXq9V413+eka1sLE4DpyC59EEbpHDK3pPTmTBFYgsFfOQTTWdpJiymW03Xq6ZHI/IpptzVFoxILZKWOxV8Bz4YgWFfZ27j83m3VXLug6HHeuuRY+gTY0RtrKPGYGgccBDXEYqhhOhBSkgtVw4UdD7hZKr8a2W9ojIwGe8GYbjfSh6vw/QJ9S+wwkhtQ7lCDbypu8QqaQAkmVnLGSbTowyW5pTg5kqkMANtK3HD6O9JsK2pVEmuSMLxhfQ2xelqM3rA07hKcyPOAtiYSTkL0Z8EPwD3v6sPEEkqvPhJx+m4Ucw/0F35oEVkMtTCAg+J1GseOyrlnYQpkb0XxYJiPuRhWKbFzSZCyJcULW+6mTcVbbH67Ykii/UNgX1hbEkBLsH/jKFkzS6ieTlCNhLKwX9y4gucBRzd"],PlotRange -> {{3.6`,3.76`},{0.2989305902464751`,0.3333333329554045`}},PlotRangeClipping -> True,PlotRangePadding -> {{Scaled[
0.02`],Scaled[0.02`]},{Scaled[0.02`],Scaled[0.02`]}},Ticks -> {Automatic,Automatic}}],
StandardForm],"Output",CellLabel -> "Out[23]= ",ExpressionUUID -> "ee0029e2-7aa3-4f40-953e-db8d47e08be0"]},
Open],ExpressionUUID -> "acb2e2ca-b780-40b4-9633-5217079ce791"],Cell[
CellGroupData[
{Cell[
BoxData[RowBox[{RowBox[{"(*",RowBox[{"the"," ","effect"," ","of"," ","efficiency"," ","e"," ","on"," ","q","*","ii"}],"*)"}],"\n",RowBox[
{"qii","=",RowBox[{RowBox[{RowBox[{"(",RowBox[{RowBox[{RowBox[{"(",RowBox[{"2","-","s"}],")"}],"*","a"}],"+",RowBox[
{"s","*","f"}]}],")"}],"/",RowBox[{"(",RowBox[{"4","-",RowBox[{"s","^","2"}]}],")"}]}],"/.",RowBox[
{"a","\[Rule]","1"}]}]}]}]],"Input",CellLabel -> "In[24]:= ",ExpressionUUID -> "170b867e-9fe1-409e-adcc-919cad4f2b02"],Cell[
BoxData[
FractionBox[RowBox[{FractionBox["13","4"],"-",RowBox[{FractionBox["1","2"]," ",SqrtBox[
RowBox[{FractionBox["9","4"],"+",FractionBox[RowBox[{"35"," ",SuperscriptBox["2",
RowBox[{"2","/","3"}]]," ","e"}],RowBox[{"3"," ",SuperscriptBox["3",RowBox[{"1","/","3"}]]," ",SuperscriptBox[
RowBox[{"(",RowBox[{RowBox[{"972"," ","e"}],"+",RowBox[{"3"," ",SuperscriptBox["e",
"2"]}],"-",RowBox[{SqrtBox["3"]," ",SqrtBox[RowBox[{RowBox[{"314928"," ",SuperscriptBox[
"e","2"]}],"-",RowBox[{"83806"," ",SuperscriptBox["e","3"]}],"+",RowBox[{"3"," ",SuperscriptBox[
"e","4"]}]}]]}]}],")"}],RowBox[{"1","/","3"}]]}]],"+",FractionBox[RowBox[{SuperscriptBox[
"2",RowBox[{"1","/","3"}]]," ",SuperscriptBox[RowBox[{"(",RowBox[{RowBox[{"972"," ","e"}],"+",RowBox[
{"3"," ",SuperscriptBox["e","2"]}],"-",RowBox[{SqrtBox["3"]," ",SqrtBox[RowBox[{RowBox[
{"314928"," ",SuperscriptBox["e","2"]}],"-",RowBox[{"83806"," ",SuperscriptBox["e",
"3"]}],"+",RowBox[{"3"," ",SuperscriptBox["e","4"]}]}]]}]}],")"}],RowBox[{"1","/","3"}]]}],
RowBox[{"3"," ",SuperscriptBox["3",RowBox[{"2","/","3"}]]}]]}]]}],"+",RowBox[{FractionBox[
"1","2"]," ",SqrtBox[RowBox[{FractionBox["9","2"],"-",FractionBox[RowBox[{"35"," ",SuperscriptBox[
"2",RowBox[{"2","/","3"}]]," ","e"}],RowBox[{"3"," ",SuperscriptBox["3",RowBox[{"1","/","3"}]]," ",SuperscriptBox[
RowBox[{"(",RowBox[{RowBox[{"972"," ","e"}],"+",RowBox[{"3"," ",SuperscriptBox["e",
"2"]}],"-",RowBox[{SqrtBox["3"]," ",SqrtBox[RowBox[{RowBox[{"314928"," ",SuperscriptBox[
"e","2"]}],"-",RowBox[{"83806"," ",SuperscriptBox["e","3"]}],"+",RowBox[{"3"," ",SuperscriptBox[
"e","4"]}]}]]}]}],")"}],RowBox[{"1","/","3"}]]}]],"-",FractionBox[RowBox[{SuperscriptBox[
"2",RowBox[{"1","/","3"}]]," ",SuperscriptBox[RowBox[{"(",RowBox[{RowBox[{"972"," ","e"}],"+",RowBox[
{"3"," ",SuperscriptBox["e","2"]}],"-",RowBox[{SqrtBox["3"]," ",SqrtBox[RowBox[{RowBox[
{"314928"," ",SuperscriptBox["e","2"]}],"-",RowBox[{"83806"," ",SuperscriptBox["e",
"3"]}],"+",RowBox[{"3"," ",SuperscriptBox["e","4"]}]}]]}]}],")"}],RowBox[{"1","/","3"}]]}],
RowBox[{"3"," ",SuperscriptBox["3",RowBox[{"2","/","3"}]]}]],"-",FractionBox[RowBox[
{RowBox[{"-","243"}],"-",RowBox[{FractionBox["8","9"]," ",RowBox[{"(",RowBox[{RowBox[
{"-","243"}],"-",RowBox[{"2"," ","e"}]}],")"}]}]}],RowBox[{"4"," ",SqrtBox[RowBox[
{FractionBox["9","4"],"+",FractionBox[RowBox[{"35"," ",SuperscriptBox["2",RowBox[
{"2","/","3"}]]," ","e"}],RowBox[{"3"," ",SuperscriptBox["3",RowBox[{"1","/","3"}]]," ",SuperscriptBox[
RowBox[{"(",RowBox[{RowBox[{"972"," ","e"}],"+",RowBox[{"3"," ",SuperscriptBox["e",
"2"]}],"-",RowBox[{SqrtBox["3"]," ",SqrtBox[RowBox[{RowBox[{"314928"," ",SuperscriptBox[
"e","2"]}],"-",RowBox[{"83806"," ",SuperscriptBox["e","3"]}],"+",RowBox[{"3"," ",SuperscriptBox[
"e","4"]}]}]]}]}],")"}],RowBox[{"1","/","3"}]]}]],"+",FractionBox[RowBox[{SuperscriptBox[
"2",RowBox[{"1","/","3"}]]," ",SuperscriptBox[RowBox[{"(",RowBox[{RowBox[{"972"," ","e"}],"+",RowBox[
{"3"," ",SuperscriptBox["e","2"]}],"-",RowBox[{SqrtBox["3"]," ",SqrtBox[RowBox[{RowBox[
{"314928"," ",SuperscriptBox["e","2"]}],"-",RowBox[{"83806"," ",SuperscriptBox["e",
"3"]}],"+",RowBox[{"3"," ",SuperscriptBox["e","4"]}]}]]}]}],")"}],RowBox[{"1","/","3"}]]}],
RowBox[{"3"," ",SuperscriptBox["3",RowBox[{"2","/","3"}]]}]]}]]}]]}]]}],"+",RowBox[
{FractionBox["1","6"]," ",RowBox[{"(",RowBox[{RowBox[{"-",FractionBox["5","4"]}],"+",RowBox[
{FractionBox["1","2"]," ",SqrtBox[RowBox[{FractionBox["9","4"],"+",FractionBox[RowBox[
{"35"," ",SuperscriptBox["2",RowBox[{"2","/","3"}]]," ","e"}],RowBox[{"3"," ",SuperscriptBox[
"3",RowBox[{"1","/","3"}]]," ",SuperscriptBox[RowBox[{"(",RowBox[{RowBox[{"972"," ","e"}],"+",RowBox[
{"3"," ",SuperscriptBox["e","2"]}],"-",RowBox[{SqrtBox["3"]," ",SqrtBox[RowBox[{RowBox[
{"314928"," ",SuperscriptBox["e","2"]}],"-",RowBox[{"83806"," ",SuperscriptBox["e",
"3"]}],"+",RowBox[{"3"," ",SuperscriptBox["e","4"]}]}]]}]}],")"}],RowBox[{"1","/","3"}]]}]],"+",FractionBox[
RowBox[{SuperscriptBox["2",RowBox[{"1","/","3"}]]," ",SuperscriptBox[RowBox[{"(",RowBox[
{RowBox[{"972"," ","e"}],"+",RowBox[{"3"," ",SuperscriptBox["e","2"]}],"-",RowBox[
{SqrtBox["3"]," ",SqrtBox[RowBox[{RowBox[{"314928"," ",SuperscriptBox["e","2"]}],"-",RowBox[
{"83806"," ",SuperscriptBox["e","3"]}],"+",RowBox[{"3"," ",SuperscriptBox["e","4"]}]}]]}]}],")"}],
RowBox[{"1","/","3"}]]}],RowBox[{"3"," ",SuperscriptBox["3",RowBox[{"2","/","3"}]]}]]}]]}],"-",RowBox[
{FractionBox["1","2"]," ",SqrtBox[RowBox[{FractionBox["9","2"],"-",FractionBox[RowBox[
{"35"," ",SuperscriptBox["2",RowBox[{"2","/","3"}]]," ","e"}],RowBox[{"3"," ",SuperscriptBox[
"3",RowBox[{"1","/","3"}]]," ",SuperscriptBox[RowBox[{"(",RowBox[{RowBox[{"972"," ","e"}],"+",RowBox[
{"3"," ",SuperscriptBox["e","2"]}],"-",RowBox[{SqrtBox["3"]," ",SqrtBox[RowBox[{RowBox[
{"314928"," ",SuperscriptBox["e","2"]}],"-",RowBox[{"83806"," ",SuperscriptBox["e",
"3"]}],"+",RowBox[{"3"," ",SuperscriptBox["e","4"]}]}]]}]}],")"}],RowBox[{"1","/","3"}]]}]],"-",FractionBox[
RowBox[{SuperscriptBox["2",RowBox[{"1","/","3"}]]," ",SuperscriptBox[RowBox[{"(",RowBox[
{RowBox[{"972"," ","e"}],"+",RowBox[{"3"," ",SuperscriptBox["e","2"]}],"-",RowBox[
{SqrtBox["3"]," ",SqrtBox[RowBox[{RowBox[{"314928"," ",SuperscriptBox["e","2"]}],"-",RowBox[
{"83806"," ",SuperscriptBox["e","3"]}],"+",RowBox[{"3"," ",SuperscriptBox["e","4"]}]}]]}]}],")"}],
RowBox[{"1","/","3"}]]}],RowBox[{"3"," ",SuperscriptBox["3",RowBox[{"2","/","3"}]]}]],"-",FractionBox[
RowBox[{RowBox[{"-","243"}],"-",RowBox[{FractionBox["8","9"]," ",RowBox[{"(",RowBox[
{RowBox[{"-","243"}],"-",RowBox[{"2"," ","e"}]}],")"}]}]}],RowBox[{"4"," ",SqrtBox[
RowBox[{FractionBox["9","4"],"+",FractionBox[RowBox[{"35"," ",SuperscriptBox["2",
RowBox[{"2","/","3"}]]," ","e"}],RowBox[{"3"," ",SuperscriptBox["3",RowBox[{"1","/","3"}]]," ",SuperscriptBox[
RowBox[{"(",RowBox[{RowBox[{"972"," ","e"}],"+",RowBox[{"3"," ",SuperscriptBox["e",
"2"]}],"-",RowBox[{SqrtBox["3"]," ",SqrtBox[RowBox[{RowBox[{"314928"," ",SuperscriptBox[
"e","2"]}],"-",RowBox[{"83806"," ",SuperscriptBox["e","3"]}],"+",RowBox[{"3"," ",SuperscriptBox[
"e","4"]}]}]]}]}],")"}],RowBox[{"1","/","3"}]]}]],"+",FractionBox[RowBox[{SuperscriptBox[
"2",RowBox[{"1","/","3"}]]," ",SuperscriptBox[RowBox[{"(",RowBox[{RowBox[{"972"," ","e"}],"+",RowBox[
{"3"," ",SuperscriptBox["e","2"]}],"-",RowBox[{SqrtBox["3"]," ",SqrtBox[RowBox[{RowBox[
{"314928"," ",SuperscriptBox["e","2"]}],"-",RowBox[{"83806"," ",SuperscriptBox["e",
"3"]}],"+",RowBox[{"3"," ",SuperscriptBox["e","4"]}]}]]}]}],")"}],RowBox[{"1","/","3"}]]}],
RowBox[{"3"," ",SuperscriptBox["3",RowBox[{"2","/","3"}]]}]]}]]}]]}]]}]}],")"}]," ",RowBox[
{"(",RowBox[{FractionBox["13","4"],"-",RowBox[{FractionBox["1","2"]," ",SqrtBox[RowBox[
{FractionBox["9","4"],"+",FractionBox[RowBox[{"35"," ",SuperscriptBox["2",RowBox[
{"2","/","3"}]]," ","e"}],RowBox[{"3"," ",SuperscriptBox["3",RowBox[{"1","/","3"}]]," ",SuperscriptBox[
RowBox[{"(",RowBox[{RowBox[{"972"," ","e"}],"+",RowBox[{"3"," ",SuperscriptBox["e",
"2"]}],"-",RowBox[{SqrtBox["3"]," ",SqrtBox[RowBox[{RowBox[{"314928"," ",SuperscriptBox[
"e","2"]}],"-",RowBox[{"83806"," ",SuperscriptBox["e","3"]}],"+",RowBox[{"3"," ",SuperscriptBox[
"e","4"]}]}]]}]}],")"}],RowBox[{"1","/","3"}]]}]],"+",FractionBox[RowBox[{SuperscriptBox[
"2",RowBox[{"1","/","3"}]]," ",SuperscriptBox[RowBox[{"(",RowBox[{RowBox[{"972"," ","e"}],"+",RowBox[
{"3"," ",SuperscriptBox["e","2"]}],"-",RowBox[{SqrtBox["3"]," ",SqrtBox[RowBox[{RowBox[
{"314928"," ",SuperscriptBox["e","2"]}],"-",RowBox[{"83806"," ",SuperscriptBox["e",
"3"]}],"+",RowBox[{"3"," ",SuperscriptBox["e","4"]}]}]]}]}],")"}],RowBox[{"1","/","3"}]]}],
RowBox[{"3"," ",SuperscriptBox["3",RowBox[{"2","/","3"}]]}]]}]]}],"+",RowBox[{FractionBox[
"1","2"]," ",SqrtBox[RowBox[{FractionBox["9","2"],"-",FractionBox[RowBox[{"35"," ",SuperscriptBox[
"2",RowBox[{"2","/","3"}]]," ","e"}],RowBox[{"3"," ",SuperscriptBox["3",RowBox[{"1","/","3"}]]," ",SuperscriptBox[
RowBox[{"(",RowBox[{RowBox[{"972"," ","e"}],"+",RowBox[{"3"," ",SuperscriptBox["e",
"2"]}],"-",RowBox[{SqrtBox["3"]," ",SqrtBox[RowBox[{RowBox[{"314928"," ",SuperscriptBox[
"e","2"]}],"-",RowBox[{"83806"," ",SuperscriptBox["e","3"]}],"+",RowBox[{"3"," ",SuperscriptBox[
"e","4"]}]}]]}]}],")"}],RowBox[{"1","/","3"}]]}]],"-",FractionBox[RowBox[{SuperscriptBox[
"2",RowBox[{"1","/","3"}]]," ",SuperscriptBox[RowBox[{"(",RowBox[{RowBox[{"972"," ","e"}],"+",RowBox[
{"3"," ",SuperscriptBox["e","2"]}],"-",RowBox[{SqrtBox["3"]," ",SqrtBox[RowBox[{RowBox[
{"314928"," ",SuperscriptBox["e","2"]}],"-",RowBox[{"83806"," ",SuperscriptBox["e",
"3"]}],"+",RowBox[{"3"," ",SuperscriptBox["e","4"]}]}]]}]}],")"}],RowBox[{"1","/","3"}]]}],
RowBox[{"3"," ",SuperscriptBox["3",RowBox[{"2","/","3"}]]}]],"-",FractionBox[RowBox[
{RowBox[{"-","243"}],"-",RowBox[{FractionBox["8","9"]," ",RowBox[{"(",RowBox[{RowBox[
{"-","243"}],"-",RowBox[{"2"," ","e"}]}],")"}]}]}],RowBox[{"4"," ",SqrtBox[RowBox[
{FractionBox["9","4"],"+",FractionBox[RowBox[{"35"," ",SuperscriptBox["2",RowBox[
{"2","/","3"}]]," ","e"}],RowBox[{"3"," ",SuperscriptBox["3",RowBox[{"1","/","3"}]]," ",SuperscriptBox[
RowBox[{"(",RowBox[{RowBox[{"972"," ","e"}],"+",RowBox[{"3"," ",SuperscriptBox["e",
"2"]}],"-",RowBox[{SqrtBox["3"]," ",SqrtBox[RowBox[{RowBox[{"314928"," ",SuperscriptBox[
"e","2"]}],"-",RowBox[{"83806"," ",SuperscriptBox["e","3"]}],"+",RowBox[{"3"," ",SuperscriptBox[
"e","4"]}]}]]}]}],")"}],RowBox[{"1","/","3"}]]}]],"+",FractionBox[RowBox[{SuperscriptBox[
"2",RowBox[{"1","/","3"}]]," ",SuperscriptBox[RowBox[{"(",RowBox[{RowBox[{"972"," ","e"}],"+",RowBox[
{"3"," ",SuperscriptBox["e","2"]}],"-",RowBox[{SqrtBox["3"]," ",SqrtBox[RowBox[{RowBox[
{"314928"," ",SuperscriptBox["e","2"]}],"-",RowBox[{"83806"," ",SuperscriptBox["e",
"3"]}],"+",RowBox[{"3"," ",SuperscriptBox["e","4"]}]}]]}]}],")"}],RowBox[{"1","/","3"}]]}],
RowBox[{"3"," ",SuperscriptBox["3",RowBox[{"2","/","3"}]]}]]}]]}]]}]]}]}],")"}]}]}],
RowBox[{"4","-",SuperscriptBox[RowBox[{"(",RowBox[{RowBox[{"-",FractionBox["5","4"]}],"+",RowBox[
{FractionBox["1","2"]," ",SqrtBox[RowBox[{FractionBox["9","4"],"+",FractionBox[RowBox[
{"35"," ",SuperscriptBox["2",RowBox[{"2","/","3"}]]," ","e"}],RowBox[{"3"," ",SuperscriptBox[
"3",RowBox[{"1","/","3"}]]," ",SuperscriptBox[RowBox[{"(",RowBox[{RowBox[{"972"," ","e"}],"+",RowBox[
{"3"," ",SuperscriptBox["e","2"]}],"-",RowBox[{SqrtBox["3"]," ",SqrtBox[RowBox[{RowBox[
{"314928"," ",SuperscriptBox["e","2"]}],"-",RowBox[{"83806"," ",SuperscriptBox["e",
"3"]}],"+",RowBox[{"3"," ",SuperscriptBox["e","4"]}]}]]}]}],")"}],RowBox[{"1","/","3"}]]}]],"+",FractionBox[
RowBox[{SuperscriptBox["2",RowBox[{"1","/","3"}]]," ",SuperscriptBox[RowBox[{"(",RowBox[
{RowBox[{"972"," ","e"}],"+",RowBox[{"3"," ",SuperscriptBox["e","2"]}],"-",RowBox[
{SqrtBox["3"]," ",SqrtBox[RowBox[{RowBox[{"314928"," ",SuperscriptBox["e","2"]}],"-",RowBox[
{"83806"," ",SuperscriptBox["e","3"]}],"+",RowBox[{"3"," ",SuperscriptBox["e","4"]}]}]]}]}],")"}],
RowBox[{"1","/","3"}]]}],RowBox[{"3"," ",SuperscriptBox["3",RowBox[{"2","/","3"}]]}]]}]]}],"-",RowBox[
{FractionBox["1","2"]," ",SqrtBox[RowBox[{FractionBox["9","2"],"-",FractionBox[RowBox[
{"35"," ",SuperscriptBox["2",RowBox[{"2","/","3"}]]," ","e"}],RowBox[{"3"," ",SuperscriptBox[
"3",RowBox[{"1","/","3"}]]," ",SuperscriptBox[RowBox[{"(",RowBox[{RowBox[{"972"," ","e"}],"+",RowBox[
{"3"," ",SuperscriptBox["e","2"]}],"-",RowBox[{SqrtBox["3"]," ",SqrtBox[RowBox[{RowBox[
{"314928"," ",SuperscriptBox["e","2"]}],"-",RowBox[{"83806"," ",SuperscriptBox["e",
"3"]}],"+",RowBox[{"3"," ",SuperscriptBox["e","4"]}]}]]}]}],")"}],RowBox[{"1","/","3"}]]}]],"-",FractionBox[
RowBox[{SuperscriptBox["2",RowBox[{"1","/","3"}]]," ",SuperscriptBox[RowBox[{"(",RowBox[
{RowBox[{"972"," ","e"}],"+",RowBox[{"3"," ",SuperscriptBox["e","2"]}],"-",RowBox[
{SqrtBox["3"]," ",SqrtBox[RowBox[{RowBox[{"314928"," ",SuperscriptBox["e","2"]}],"-",RowBox[
{"83806"," ",SuperscriptBox["e","3"]}],"+",RowBox[{"3"," ",SuperscriptBox["e","4"]}]}]]}]}],")"}],
RowBox[{"1","/","3"}]]}],RowBox[{"3"," ",SuperscriptBox["3",RowBox[{"2","/","3"}]]}]],"-",FractionBox[
RowBox[{RowBox[{"-","243"}],"-",RowBox[{FractionBox["8","9"]," ",RowBox[{"(",RowBox[
{RowBox[{"-","243"}],"-",RowBox[{"2"," ","e"}]}],")"}]}]}],RowBox[{"4"," ",SqrtBox[
RowBox[{FractionBox["9","4"],"+",FractionBox[RowBox[{"35"," ",SuperscriptBox["2",
RowBox[{"2","/","3"}]]," ","e"}],RowBox[{"3"," ",SuperscriptBox["3",RowBox[{"1","/","3"}]]," ",SuperscriptBox[
RowBox[{"(",RowBox[{RowBox[{"972"," ","e"}],"+",RowBox[{"3"," ",SuperscriptBox["e",
"2"]}],"-",RowBox[{SqrtBox["3"]," ",SqrtBox[RowBox[{RowBox[{"314928"," ",SuperscriptBox[
"e","2"]}],"-",RowBox[{"83806"," ",SuperscriptBox["e","3"]}],"+",RowBox[{"3"," ",SuperscriptBox[
"e","4"]}]}]]}]}],")"}],RowBox[{"1","/","3"}]]}]],"+",FractionBox[RowBox[{SuperscriptBox[
"2",RowBox[{"1","/","3"}]]," ",SuperscriptBox[RowBox[{"(",RowBox[{RowBox[{"972"," ","e"}],"+",RowBox[
{"3"," ",SuperscriptBox["e","2"]}],"-",RowBox[{SqrtBox["3"]," ",SqrtBox[RowBox[{RowBox[
{"314928"," ",SuperscriptBox["e","2"]}],"-",RowBox[{"83806"," ",SuperscriptBox["e",
"3"]}],"+",RowBox[{"3"," ",SuperscriptBox["e","4"]}]}]]}]}],")"}],RowBox[{"1","/","3"}]]}],
RowBox[{"3"," ",SuperscriptBox["3",RowBox[{"2","/","3"}]]}]]}]]}]]}]]}]}],")"}],"2"]}]],
StandardForm],"Output",CellLabel -> "Out[24]= ",ExpressionUUID -> "9e234758-3c24-413e-8473-505ea3d26aa8"]},
Open],ExpressionUUID -> "45c9b725-263a-4e78-8ee0-cb8c5159d356"],Cell[
CellGroupData[
{Cell[
BoxData[RowBox[{"Plot","[",RowBox[{"qii",",",RowBox[{"{",RowBox[{"e",",","3.6",",","3.76"}],"}"}]}],"]"}]],
"Input",CellLabel -> "In[25]:= ",ExpressionUUID -> "a0ba7c84-180b-431d-9c51-3292554b0af5"],Cell[
BoxData[
GraphicsBox[{{{{},{},TagBox[{Directive[Opacity[1.`],RGBColor[0.368417`,0.506779`,
0.709798`],AbsoluteThickness[1.6`]],LineBox[CompressedData["1:eJwV1Hs81skeB/CnXPJsz/xQPJvjUjisDsrKZqV8R1jWJXEql4ieIt1E5VbCE0VCa3N7uSUpOaRNy9GhUC7JddMml2bQomVjHXKQOLN/zGte7z/mM9+Z13dGXXTK2Wclj8c7w8Zf8+Ol7W2trQKcp5qxvLxMIc43JnaE+fX1Qb33zHvaW8x5bQIcKZHk1sk8nuNesYV5d7jsgzxmpR2hNzKZ7yWWuZozB51/GOjXLsAd//WNv7hEQX9uo1CyU4AdJGeDJT9TyJkSepl2CbCXPT9AeoHCLjOFQKNeARYak5qoaQqzNr8b/3tAgKWeZyYe+MDqsbpvrzQqwGFGps67R9n+WRmDUhMCvLqCr1Y2QMHyJzfd8BkBXmofeRTaS+GUmtnH8E8CXJF3ApV0UYiJWIs8VyIcUJcW/WcrhWvZtT2NMghnTj/fltVI4bhCsnaVLMK1X0U/vldDwczWRMdEiPA3NqLP2o8oLAS+DElTYes9A1zLylg900nWEZoIzxwLmr1RTEGwRbN1ciPCUzz3to8FFEStvZ3jBiz/VrVsUQ6FfJdozSZjhOUeDi0eTaPwJk9CV88MYY8DT8tTrlGgFoVlylYIz52eP6QYR6G/QGMyxQ7hPhehPk9ModirrjjDGWGh+s7D28IoHBY4VZx3Q9joY5pcRCCFtSGVQe+9EB4zNrfTP0YhxdSinPoifMbE9Iq6iMLqJ7eLvE8ifP3Y6FaxO4UThvPjtWcQ/vlClMqYM4VcXkBp8TmEbUpsPa/aUmhMeKK1QYxweSWhGTsp1J42UF0fh3B1cgWvy4RCge110eckhC+5SCfzv6YQMdDm4ZOKsKJGlH+JDoV/dOp2u2QjfFRCRnxkPYXWCwelX+WzerJWOyYIKbiqxkVvLkI44Z8TnncRhXLhyyjFnxCOWfxuuVaCgkz7tOGlCoSlHR22wwIBffqtT+RjhCt9F5tzJgnYlO61l6hH2P1O5CvXYQIOpw6JfV+w85kqK4/1Evh7fMrWPb8gHFdlKVLvIDAlyslr6UZ4cajH8MYzAtdSm+PbCMJ5t0/6Xagg8OV/Rp6WDiN8xT3ZovkugdTsvvtKfyA8e2FdoVIWgeE30yqy0whftdsYthhPQLfrnVnSPMKHllJvOp0j0L/vVmUhs21xo7OAOaFXZFjH3HPNaLAxjMDE4KDWDDM1GEoxZX7wJxW4LyCcuFnJSTOUgDHX36v1CeGklsDR8SACFt+/Cn68iLB1T9Ejr0AC+2vqS/9YRtgkVuJs7RECZztjnGV4HJ7g97gfZU4YtJzVZI4dz1uWZ66WaNixnxnunYsS+RJQsWlobWaO9v3NnufD6u1sGLuzgsP/yk04s0lEwGOoUfugBIdjrBe8HD1Y/vTlF+HMB7VcEif2s3xJa/8MZqUfWjwTmau1m8o7/nJ6yLtmd5Z/vMnSTJLD8fEz3mZuLH+6SaQsxeGH5ndXKexj+VLNub9Kc1iqSj3siCOBE0EeRyeZ7Qpf1S3vIhA+PLmFv4rDK2tfJ6QzZzcIm7czHxer5Tc4EOi7dHj6FvPf6qySle0JuEvzbE7LcHhuriSpxIbAseDraxKYt05tmDdlPjei/fY289X2oNoX1gQyGx1O9zDfd3jnNvIdgZ7LWdmYz2H5bSFeilYEXFcZT3FfcLjg6doMR3MCfiEvqnSYNZ72GHVhAqGjnpd3Mo8vLE7tZc5oilEOZh4Q6z1yBQLdsS+t3jJf/F/NkPMOAvtk/DOLV3P4496bQgUTAr6hK3wamPtz4wcvf0sg+H3KZsrsnz9wYM6YQNrzqvo1AnY/P2z5vnsrgV/j+JNhzDtmnxVFGxHYw79tYYM4/PbT2a74zQTWdylxPsy5ObGqHZsIjGUnvREzG0jppMkxiw1CT1YxVxbXXIrXI1DqYpe+ieOwZaFB696NBMLUaw/aMX+Q56QjdQhYjhvp+TH/vKt36tZX7L4j1OpuMkvWyldRLQIyd6bGFGRZf/Xdk1LUINB1yrf8a2aLBaV+eXUCuSZ9kbuY1Zp0f5feQOCbtnqFOOZAl4Cg16oEeOkmtIDZvrxzsVSFQKt3aVEdc/SzyvLzygREM+lmn5gjdCJlx9ex9/5EwF8nx+EWtQNw5UsCc7HiLiPmd7/xvNcICdQ7zeY4Mf+S06l4UYG9Z+Xjfv7MhV9csXq5hvXHMDW8yty9YDE6L0dA+/6ez4XMMqa7U8c49h+ENjfVM/fsH8qNF7B+3mn24yCz5Y/V4fl8ArGChx5LzN76GvwwKdZfgR/qBPIcbuswe7B2BYH/A2D3RG0="]]},
Function[Annotation[Slot[1],"Charting`Private`Tag$79560#1"]]]}},{}},{DisplayFunction -> Identity,Ticks -> {Automatic,Automatic},AxesOrigin -> {3.600000000000008`,0.4688157301818574`},FrameTicks -> {{Automatic,Automatic},{Automatic,Automatic}},GridLines -> {None,None},DisplayFunction -> Identity,PlotRangePadding -> {{Scaled[
0.02`],Scaled[0.02`]},{Scaled[0.05`],Scaled[0.05`]}},PlotRangeClipping -> True,ImagePadding -> All,DisplayFunction -> Identity,AspectRatio -> NCache[
Power[GoldenRatio,-1],0.6180339887498948`],Axes -> {True,True},AxesLabel -> {None,None},AxesOrigin -> {3.6`,0.46881573018185635`},RuleDelayed[
DisplayFunction,Identity],Frame -> {{False,False},{False,False}},FrameLabel -> {{None,None},{None,None}},FrameTicks -> {{Automatic,Automatic},{Automatic,Automatic}},GridLines -> {None,None},GridLinesStyle -> Directive[
GrayLevel[0.5`,0.4`]],Method -> CompressedData["1:eJzlUstOwzAQbMv7wlscuPENfAAqLYVKFKqm6t1N1u0K1xt5bYnw2/wAtqs+CbkgTkRKtPbuzuxM9mZMA7lXq9V413+eka1sLE4DpyC59EEbpHDK3pPTmTBFYgsFfOQTTWdpJiymW03Xq6ZHI/IpptzVFoxILZKWOxV8Bz4YgWFfZ27j83m3VXLug6HHeuuRY+gTY0RtrKPGYGgccBDXEYqhhOhBSkgtVw4UdD7hZKr8a2W9ojIwGe8GYbjfSh6vw/QJ9S+wwkhtQ7lCDbypu8QqaQAkmVnLGSbTowyW5pTg5kqkMANtK3HD6O9JsK2pVEmuSMLxhfQ2xelqM3rA07hKcyPOAtiYSTkL0Z8EPwD3v6sPEEkqvPhJx+m4Ucw/0F35oEVkMtTCAg+J1GseOyrlnYQpkb0XxYJiPuRhWKbFzSZCyJcULW+6mTcVbbH67Ykii/UNgX1hbEkBLsH/jKFkzS6ieTlCNhLKwX9y4gucBRzd"],PlotRange -> {{3.6`,3.76`},{0.46881573018185635`,0.4999999996220712`}},PlotRangeClipping -> True,PlotRangePadding -> {{Scaled[
0.02`],Scaled[0.02`]},{Scaled[0.02`],Scaled[0.02`]}},Ticks -> {Automatic,Automatic}}],
StandardForm],"Output",CellLabel -> "Out[25]= ",ExpressionUUID -> "9ee6773c-4c6d-4a75-98f9-485b654da017"]},
Open],ExpressionUUID -> "3b43aa84-80f5-4817-8315-4b1318dad13c"],Cell[
CellGroupData[
{Cell[
BoxData[RowBox[{RowBox[{"(*",RowBox[{"the"," ","effect"," ","of"," ","efficiency"," ","e"," ","on"," ","q","*","ij"}],"*)"}],"\n",RowBox[
{"qij","=",RowBox[{RowBox[{RowBox[{"(",RowBox[{RowBox[{RowBox[{"(",RowBox[{"2","-","s"}],")"}],"*","a"}],"-",RowBox[
{"s","*","2"}]}],")"}],"/",RowBox[{"(",RowBox[{"4","-",RowBox[{"s","^","2"}]}],")"}]}],"/.",RowBox[
{"a","\[Rule]","1"}]}]}]}]],"Input",CellLabel -> "In[26]:= ",ExpressionUUID -> "d4a1b646-417d-40d6-ad88-7e12b782a8e8"],Cell[
BoxData[
FractionBox[RowBox[{FractionBox["13","4"],"-",RowBox[{FractionBox["1","2"]," ",SqrtBox[
RowBox[{FractionBox["9","4"],"+",FractionBox[RowBox[{"35"," ",SuperscriptBox["2",
RowBox[{"2","/","3"}]]," ","e"}],RowBox[{"3"," ",SuperscriptBox["3",RowBox[{"1","/","3"}]]," ",SuperscriptBox[
RowBox[{"(",RowBox[{RowBox[{"972"," ","e"}],"+",RowBox[{"3"," ",SuperscriptBox["e",
"2"]}],"-",RowBox[{SqrtBox["3"]," ",SqrtBox[RowBox[{RowBox[{"314928"," ",SuperscriptBox[
"e","2"]}],"-",RowBox[{"83806"," ",SuperscriptBox["e","3"]}],"+",RowBox[{"3"," ",SuperscriptBox[
"e","4"]}]}]]}]}],")"}],RowBox[{"1","/","3"}]]}]],"+",FractionBox[RowBox[{SuperscriptBox[
"2",RowBox[{"1","/","3"}]]," ",SuperscriptBox[RowBox[{"(",RowBox[{RowBox[{"972"," ","e"}],"+",RowBox[
{"3"," ",SuperscriptBox["e","2"]}],"-",RowBox[{SqrtBox["3"]," ",SqrtBox[RowBox[{RowBox[
{"314928"," ",SuperscriptBox["e","2"]}],"-",RowBox[{"83806"," ",SuperscriptBox["e",
"3"]}],"+",RowBox[{"3"," ",SuperscriptBox["e","4"]}]}]]}]}],")"}],RowBox[{"1","/","3"}]]}],
RowBox[{"3"," ",SuperscriptBox["3",RowBox[{"2","/","3"}]]}]]}]]}],"+",RowBox[{FractionBox[
"1","2"]," ",SqrtBox[RowBox[{FractionBox["9","2"],"-",FractionBox[RowBox[{"35"," ",SuperscriptBox[
"2",RowBox[{"2","/","3"}]]," ","e"}],RowBox[{"3"," ",SuperscriptBox["3",RowBox[{"1","/","3"}]]," ",SuperscriptBox[
RowBox[{"(",RowBox[{RowBox[{"972"," ","e"}],"+",RowBox[{"3"," ",SuperscriptBox["e",
"2"]}],"-",RowBox[{SqrtBox["3"]," ",SqrtBox[RowBox[{RowBox[{"314928"," ",SuperscriptBox[
"e","2"]}],"-",RowBox[{"83806"," ",SuperscriptBox["e","3"]}],"+",RowBox[{"3"," ",SuperscriptBox[
"e","4"]}]}]]}]}],")"}],RowBox[{"1","/","3"}]]}]],"-",FractionBox[RowBox[{SuperscriptBox[
"2",RowBox[{"1","/","3"}]]," ",SuperscriptBox[RowBox[{"(",RowBox[{RowBox[{"972"," ","e"}],"+",RowBox[
{"3"," ",SuperscriptBox["e","2"]}],"-",RowBox[{SqrtBox["3"]," ",SqrtBox[RowBox[{RowBox[
{"314928"," ",SuperscriptBox["e","2"]}],"-",RowBox[{"83806"," ",SuperscriptBox["e",
"3"]}],"+",RowBox[{"3"," ",SuperscriptBox["e","4"]}]}]]}]}],")"}],RowBox[{"1","/","3"}]]}],
RowBox[{"3"," ",SuperscriptBox["3",RowBox[{"2","/","3"}]]}]],"-",FractionBox[RowBox[
{RowBox[{"-","243"}],"-",RowBox[{FractionBox["8","9"]," ",RowBox[{"(",RowBox[{RowBox[
{"-","243"}],"-",RowBox[{"2"," ","e"}]}],")"}]}]}],RowBox[{"4"," ",SqrtBox[RowBox[
{FractionBox["9","4"],"+",FractionBox[RowBox[{"35"," ",SuperscriptBox["2",RowBox[
{"2","/","3"}]]," ","e"}],RowBox[{"3"," ",SuperscriptBox["3",RowBox[{"1","/","3"}]]," ",SuperscriptBox[
RowBox[{"(",RowBox[{RowBox[{"972"," ","e"}],"+",RowBox[{"3"," ",SuperscriptBox["e",
"2"]}],"-",RowBox[{SqrtBox["3"]," ",SqrtBox[RowBox[{RowBox[{"314928"," ",SuperscriptBox[
"e","2"]}],"-",RowBox[{"83806"," ",SuperscriptBox["e","3"]}],"+",RowBox[{"3"," ",SuperscriptBox[
"e","4"]}]}]]}]}],")"}],RowBox[{"1","/","3"}]]}]],"+",FractionBox[RowBox[{SuperscriptBox[
"2",RowBox[{"1","/","3"}]]," ",SuperscriptBox[RowBox[{"(",RowBox[{RowBox[{"972"," ","e"}],"+",RowBox[
{"3"," ",SuperscriptBox["e","2"]}],"-",RowBox[{SqrtBox["3"]," ",SqrtBox[RowBox[{RowBox[
{"314928"," ",SuperscriptBox["e","2"]}],"-",RowBox[{"83806"," ",SuperscriptBox["e",
"3"]}],"+",RowBox[{"3"," ",SuperscriptBox["e","4"]}]}]]}]}],")"}],RowBox[{"1","/","3"}]]}],
RowBox[{"3"," ",SuperscriptBox["3",RowBox[{"2","/","3"}]]}]]}]]}]]}]]}],"-",RowBox[
{"2"," ",RowBox[{"(",RowBox[{RowBox[{"-",FractionBox["5","4"]}],"+",RowBox[{FractionBox[
"1","2"]," ",SqrtBox[RowBox[{FractionBox["9","4"],"+",FractionBox[RowBox[{"35"," ",SuperscriptBox[
"2",RowBox[{"2","/","3"}]]," ","e"}],RowBox[{"3"," ",SuperscriptBox["3",RowBox[{"1","/","3"}]]," ",SuperscriptBox[
RowBox[{"(",RowBox[{RowBox[{"972"," ","e"}],"+",RowBox[{"3"," ",SuperscriptBox["e",
"2"]}],"-",RowBox[{SqrtBox["3"]," ",SqrtBox[RowBox[{RowBox[{"314928"," ",SuperscriptBox[
"e","2"]}],"-",RowBox[{"83806"," ",SuperscriptBox["e","3"]}],"+",RowBox[{"3"," ",SuperscriptBox[
"e","4"]}]}]]}]}],")"}],RowBox[{"1","/","3"}]]}]],"+",FractionBox[RowBox[{SuperscriptBox[
"2",RowBox[{"1","/","3"}]]," ",SuperscriptBox[RowBox[{"(",RowBox[{RowBox[{"972"," ","e"}],"+",RowBox[
{"3"," ",SuperscriptBox["e","2"]}],"-",RowBox[{SqrtBox["3"]," ",SqrtBox[RowBox[{RowBox[
{"314928"," ",SuperscriptBox["e","2"]}],"-",RowBox[{"83806"," ",SuperscriptBox["e",
"3"]}],"+",RowBox[{"3"," ",SuperscriptBox["e","4"]}]}]]}]}],")"}],RowBox[{"1","/","3"}]]}],
RowBox[{"3"," ",SuperscriptBox["3",RowBox[{"2","/","3"}]]}]]}]]}],"-",RowBox[{FractionBox[
"1","2"]," ",SqrtBox[RowBox[{FractionBox["9","2"],"-",FractionBox[RowBox[{"35"," ",SuperscriptBox[
"2",RowBox[{"2","/","3"}]]," ","e"}],RowBox[{"3"," ",SuperscriptBox["3",RowBox[{"1","/","3"}]]," ",SuperscriptBox[
RowBox[{"(",RowBox[{RowBox[{"972"," ","e"}],"+",RowBox[{"3"," ",SuperscriptBox["e",
"2"]}],"-",RowBox[{SqrtBox["3"]," ",SqrtBox[RowBox[{RowBox[{"314928"," ",SuperscriptBox[
"e","2"]}],"-",RowBox[{"83806"," ",SuperscriptBox["e","3"]}],"+",RowBox[{"3"," ",SuperscriptBox[
"e","4"]}]}]]}]}],")"}],RowBox[{"1","/","3"}]]}]],"-",FractionBox[RowBox[{SuperscriptBox[
"2",RowBox[{"1","/","3"}]]," ",SuperscriptBox[RowBox[{"(",RowBox[{RowBox[{"972"," ","e"}],"+",RowBox[
{"3"," ",SuperscriptBox["e","2"]}],"-",RowBox[{SqrtBox["3"]," ",SqrtBox[RowBox[{RowBox[
{"314928"," ",SuperscriptBox["e","2"]}],"-",RowBox[{"83806"," ",SuperscriptBox["e",
"3"]}],"+",RowBox[{"3"," ",SuperscriptBox["e","4"]}]}]]}]}],")"}],RowBox[{"1","/","3"}]]}],
RowBox[{"3"," ",SuperscriptBox["3",RowBox[{"2","/","3"}]]}]],"-",FractionBox[RowBox[
{RowBox[{"-","243"}],"-",RowBox[{FractionBox["8","9"]," ",RowBox[{"(",RowBox[{RowBox[
{"-","243"}],"-",RowBox[{"2"," ","e"}]}],")"}]}]}],RowBox[{"4"," ",SqrtBox[RowBox[
{FractionBox["9","4"],"+",FractionBox[RowBox[{"35"," ",SuperscriptBox["2",RowBox[
{"2","/","3"}]]," ","e"}],RowBox[{"3"," ",SuperscriptBox["3",RowBox[{"1","/","3"}]]," ",SuperscriptBox[
RowBox[{"(",RowBox[{RowBox[{"972"," ","e"}],"+",RowBox[{"3"," ",SuperscriptBox["e",
"2"]}],"-",RowBox[{SqrtBox["3"]," ",SqrtBox[RowBox[{RowBox[{"314928"," ",SuperscriptBox[
"e","2"]}],"-",RowBox[{"83806"," ",SuperscriptBox["e","3"]}],"+",RowBox[{"3"," ",SuperscriptBox[
"e","4"]}]}]]}]}],")"}],RowBox[{"1","/","3"}]]}]],"+",FractionBox[RowBox[{SuperscriptBox[
"2",RowBox[{"1","/","3"}]]," ",SuperscriptBox[RowBox[{"(",RowBox[{RowBox[{"972"," ","e"}],"+",RowBox[
{"3"," ",SuperscriptBox["e","2"]}],"-",RowBox[{SqrtBox["3"]," ",SqrtBox[RowBox[{RowBox[
{"314928"," ",SuperscriptBox["e","2"]}],"-",RowBox[{"83806"," ",SuperscriptBox["e",
"3"]}],"+",RowBox[{"3"," ",SuperscriptBox["e","4"]}]}]]}]}],")"}],RowBox[{"1","/","3"}]]}],
RowBox[{"3"," ",SuperscriptBox["3",RowBox[{"2","/","3"}]]}]]}]]}]]}]]}]}],")"}]}]}],
RowBox[{"4","-",SuperscriptBox[RowBox[{"(",RowBox[{RowBox[{"-",FractionBox["5","4"]}],"+",RowBox[
{FractionBox["1","2"]," ",SqrtBox[RowBox[{FractionBox["9","4"],"+",FractionBox[RowBox[
{"35"," ",SuperscriptBox["2",RowBox[{"2","/","3"}]]," ","e"}],RowBox[{"3"," ",SuperscriptBox[
"3",RowBox[{"1","/","3"}]]," ",SuperscriptBox[RowBox[{"(",RowBox[{RowBox[{"972"," ","e"}],"+",RowBox[
{"3"," ",SuperscriptBox["e","2"]}],"-",RowBox[{SqrtBox["3"]," ",SqrtBox[RowBox[{RowBox[
{"314928"," ",SuperscriptBox["e","2"]}],"-",RowBox[{"83806"," ",SuperscriptBox["e",
"3"]}],"+",RowBox[{"3"," ",SuperscriptBox["e","4"]}]}]]}]}],")"}],RowBox[{"1","/","3"}]]}]],"+",FractionBox[
RowBox[{SuperscriptBox["2",RowBox[{"1","/","3"}]]," ",SuperscriptBox[RowBox[{"(",RowBox[
{RowBox[{"972"," ","e"}],"+",RowBox[{"3"," ",SuperscriptBox["e","2"]}],"-",RowBox[
{SqrtBox["3"]," ",SqrtBox[RowBox[{RowBox[{"314928"," ",SuperscriptBox["e","2"]}],"-",RowBox[
{"83806"," ",SuperscriptBox["e","3"]}],"+",RowBox[{"3"," ",SuperscriptBox["e","4"]}]}]]}]}],")"}],
RowBox[{"1","/","3"}]]}],RowBox[{"3"," ",SuperscriptBox["3",RowBox[{"2","/","3"}]]}]]}]]}],"-",RowBox[
{FractionBox["1","2"]," ",SqrtBox[RowBox[{FractionBox["9","2"],"-",FractionBox[RowBox[
{"35"," ",SuperscriptBox["2",RowBox[{"2","/","3"}]]," ","e"}],RowBox[{"3"," ",SuperscriptBox[
"3",RowBox[{"1","/","3"}]]," ",SuperscriptBox[RowBox[{"(",RowBox[{RowBox[{"972"," ","e"}],"+",RowBox[
{"3"," ",SuperscriptBox["e","2"]}],"-",RowBox[{SqrtBox["3"]," ",SqrtBox[RowBox[{RowBox[
{"314928"," ",SuperscriptBox["e","2"]}],"-",RowBox[{"83806"," ",SuperscriptBox["e",
"3"]}],"+",RowBox[{"3"," ",SuperscriptBox["e","4"]}]}]]}]}],")"}],RowBox[{"1","/","3"}]]}]],"-",FractionBox[
RowBox[{SuperscriptBox["2",RowBox[{"1","/","3"}]]," ",SuperscriptBox[RowBox[{"(",RowBox[
{RowBox[{"972"," ","e"}],"+",RowBox[{"3"," ",SuperscriptBox["e","2"]}],"-",RowBox[
{SqrtBox["3"]," ",SqrtBox[RowBox[{RowBox[{"314928"," ",SuperscriptBox["e","2"]}],"-",RowBox[
{"83806"," ",SuperscriptBox["e","3"]}],"+",RowBox[{"3"," ",SuperscriptBox["e","4"]}]}]]}]}],")"}],
RowBox[{"1","/","3"}]]}],RowBox[{"3"," ",SuperscriptBox["3",RowBox[{"2","/","3"}]]}]],"-",FractionBox[
RowBox[{RowBox[{"-","243"}],"-",RowBox[{FractionBox["8","9"]," ",RowBox[{"(",RowBox[
{RowBox[{"-","243"}],"-",RowBox[{"2"," ","e"}]}],")"}]}]}],RowBox[{"4"," ",SqrtBox[
RowBox[{FractionBox["9","4"],"+",FractionBox[RowBox[{"35"," ",SuperscriptBox["2",
RowBox[{"2","/","3"}]]," ","e"}],RowBox[{"3"," ",SuperscriptBox["3",RowBox[{"1","/","3"}]]," ",SuperscriptBox[
RowBox[{"(",RowBox[{RowBox[{"972"," ","e"}],"+",RowBox[{"3"," ",SuperscriptBox["e",
"2"]}],"-",RowBox[{SqrtBox["3"]," ",SqrtBox[RowBox[{RowBox[{"314928"," ",SuperscriptBox[
"e","2"]}],"-",RowBox[{"83806"," ",SuperscriptBox["e","3"]}],"+",RowBox[{"3"," ",SuperscriptBox[
"e","4"]}]}]]}]}],")"}],RowBox[{"1","/","3"}]]}]],"+",FractionBox[RowBox[{SuperscriptBox[
"2",RowBox[{"1","/","3"}]]," ",SuperscriptBox[RowBox[{"(",RowBox[{RowBox[{"972"," ","e"}],"+",RowBox[
{"3"," ",SuperscriptBox["e","2"]}],"-",RowBox[{SqrtBox["3"]," ",SqrtBox[RowBox[{RowBox[
{"314928"," ",SuperscriptBox["e","2"]}],"-",RowBox[{"83806"," ",SuperscriptBox["e",
"3"]}],"+",RowBox[{"3"," ",SuperscriptBox["e","4"]}]}]]}]}],")"}],RowBox[{"1","/","3"}]]}],
RowBox[{"3"," ",SuperscriptBox["3",RowBox[{"2","/","3"}]]}]]}]]}]]}]]}]}],")"}],"2"]}]],
StandardForm],"Output",CellLabel -> "Out[26]= ",ExpressionUUID -> "5e960e2a-623a-475f-bd92-36762efbd1ac"]},
Open],ExpressionUUID -> "e81525ef-9049-41ed-be40-c03f9d1ecd1f"],Cell[
CellGroupData[
{Cell[
BoxData[RowBox[{"Plot","[",RowBox[{"qij",",",RowBox[{"{",RowBox[{"e",",","3.6",",","3.76"}],"}"}]}],"]"}]],
"Input",CellLabel -> "In[27]:= ",ExpressionUUID -> "33f1c99c-ddbb-4e5c-a42a-0bbae0ac89f3"],Cell[
BoxData[
GraphicsBox[{{{{},{},TagBox[{Directive[Opacity[1.`],RGBColor[0.368417`,0.506779`,
0.709798`],AbsoluteThickness[1.6`]],LineBox[CompressedData["1:eJwV0Hs4lVsewPEt1Hbs9TZKJGwVmYTqSJlKfqtccqlOJMplQmcj16gtlaMkMWV0Krdil1wyxkGdZuvkrnGJcJTsd7Mvb2oolHsmdDirP9azns+z1vNdv2et8Qt34S1isVinyPq2V89btre1cfDBBJP5hQUGkvwvJw4Qn7ArbEkldu14sZvVzsGVNbU3jIiHBR7lW4gtuM81D80zoLUr+t4d4vHkDXMFXxngn38cEdjBwbm3urlOMwyYfjHSUOrk4GesStHNCQYE4xrHdnZxMCtn05hmPwMHrNQjzHs5+IeZzT+UNDMwbT9o8eQNB7OZKvcvxWQe27J9Wu85+BRf5/83fybvZ2X2KY9wsPBLiV56JAM2D48ax0xxMPXM8bSbGwPhXKvPMXMcnKB3wiPUgoHLscuR9yKEFcv9HzWsZOB6dl1PExvhd9VXvPvm5BCsfsOwcinCpd1RC9ulcrBy3L5+uwa53y9q86iRw2zEqzPpOggHLvv70/ocOSRNpuyN1Uc4a/6nZruLcuBs0W8bNUJY6YGWT7avHPzaejuHNyN8nHJiT4Mcct3j9ZstEHbOf24Qy5WDOEfR2MQKYWtzpSJmXgaMdeGv2rYI7/Us/l5XKgNp/trRVCeEbT96q26rlEHxsfriTBeE56t4Q0syZPAjx7n8/FGEW/wzTCYiZbD8zG/8D8cQxgx3pvagDFJ3WgsZf4Qf2HjrLjWWgWpNQZFPKMIDrShy9xIZhJjNDNedQnik2iPq2jsp3GWdLC0+h/BjbwXn5VVSaEquWbc6DmGDf9hBfLoU6iI36+olIWw+0nl2IkQK+Y63/P5IQbj2vK9gq7UUYt+0e/HSEBau4Of5akthQ6cx7Z6NcLjLOf7qUQm0/eS7+HUuwqddd7ytaJDAEd2k+E1FCEctMQ2l7khAqPHq4oqHCF/NatT1C5IAu2PSLKEc4akjI+YxlhIwZf7Gu1CN8Kf0h3ksFQnYlx7ep9iAsPStqkCb7oX94cfj/FsRtit5fWl3fi8YXE3d5voS4fNLhVqCoF4Y9xPkvKARXqW24bO2WS9cT2u52i5HmOtsw/MZ7wHNioFnpf0Iv5RvdUks6YG0bEmZ1keEw8r8OvkneqBfPKmzdBLh8q6R2cGVPWDc9c4qZQbhFdwD99c2ikHqlvdbIbHY6rZl43/FkNzrZ1ZPrF6DVwc8E8NIX9+6KeLR4x8q/1UrhkdjDMdjFuG03Iq1+hVisKCkvevmED45qJY6WSoGa4fXUdVfET74n31BMxli8KxtKP24gLAJZ9cNywAxnO687MJmUXjZgsH9SzzyXp/NtD7xoKm9a/NxMVQpNu7yJNYfbE3f5yMGHfvGthbiJwK+sd1RMm9n49ADBQrfGtJ0n3AUg9fbJkNfRQpvK0w1VzMl/ckrrTHEvziWfdI3Jn2lvWGZxN08rypzI9I3bBb+Tpxhcu/SwXWkH9xsY6VEYY0Sc+WTuqQ/2eynrUzhyfZVSg6I9JVb7nYvprB3IG+/8TANIXyvE6PEsQkc/spBGmL6R7eoLKEwSxKgrPiehuxGjRZL4qGJDovOtzRIEn6czCOeK7v+1KGXBo/FLPtINoVrt154X/qchqCoW8uSiQP+6WId2kTDuQFDWQFx1IvQPesbaLjTtD+yh/jJGDN8q5aGnitZ2ViFwtbXWrVwOQ1HlliMU99RWNvt/SlJLg2BZ1or1xN72RQkeebQEP3e+8oe4l94cQq0gIbM5svaUcSMjb6wNpMGOvGVrYyYu0aTdTiFBjd22J1iVQp/t8b0XUQ0Df7RCrxG4gXx5523+TREfUjdxBDXc1WFTyNpSH9e2bCMQ+HgRwYW/SE0dCepjJ4lNlufY/TGhwZXlQJre0Th4V9v//uve2nQ69KieMQ7xuIzPa1pGMpOEccRH95MFV0EGuI2R4dWEh8ae2KfZUFDqbtTxkaKwnx+XsCsIQ1n19T5OhGzV/2efm8tDTbD5iaBxOUCN7WNXPLfsdz6+99ckP+OtYIG9oPxIfWlFL6kFPLZXoGGrnB/4ffEoiZDttJXEdzdLrlwgHiDw7xK+rQItrY3qCcRH9pht2jjsAhYGduZfOKh1M4Mo34RtPmUFtUTqwnDBgfkIvCbyrCaI+7ITEyJfykC0xqOysq/UDia0YtyahXBl8S4LnPis862B/KfiaDBeVrgTNyfpqhzpkIE17WDA8OIk/+XW5z3SAQe/YzZNeL93QLv2UIRGJa5/lH47dxh0naTQATj0S3NDcQfP70ZqvhZBFV7rG72EVcdzj4XHSeCRM5jr3niKecLgoxgEQRFfKrnqFG4zktbL9JVBH8CGfVFGg=="]]},
Function[Annotation[Slot[1],"Charting`Private`Tag$80824#1"]]]}},{}},{DisplayFunction -> Identity,Ticks -> {Automatic,Automatic},AxesOrigin -> {3.600000000000008`,0.34890416181356165`},FrameTicks -> {{Automatic,Automatic},{Automatic,Automatic}},GridLines -> {None,None},DisplayFunction -> Identity,PlotRangePadding -> {{Scaled[
0.02`],Scaled[0.02`]},{Scaled[0.05`],Scaled[0.05`]}},PlotRangeClipping -> True,ImagePadding -> All,DisplayFunction -> Identity,AspectRatio -> NCache[
Power[GoldenRatio,-1],0.6180339887498948`],Axes -> {True,True},AxesLabel -> {None,None},AxesOrigin -> {3.6`,0.3489041618135609`},RuleDelayed[
DisplayFunction,Identity],Frame -> {{False,False},{False,False}},FrameLabel -> {{None,None},{None,None}},FrameTicks -> {{Automatic,Automatic},{Automatic,Automatic}},GridLines -> {None,None},GridLinesStyle -> Directive[
GrayLevel[0.5`,0.4`]],Method -> CompressedData["1:eJzlUstOwzAQbMv7wlscuPENfAAqLYVKFKqm6t1N1u0K1xt5bYnw2/wAtqs+CbkgTkRKtPbuzuxM9mZMA7lXq9V413+eka1sLE4DpyC59EEbpHDK3pPTmTBFYgsFfOQTTWdpJiymW03Xq6ZHI/IpptzVFoxILZKWOxV8Bz4YgWFfZ27j83m3VXLug6HHeuuRY+gTY0RtrKPGYGgccBDXEYqhhOhBSkgtVw4UdD7hZKr8a2W9ojIwGe8GYbjfSh6vw/QJ9S+wwkhtQ7lCDbypu8QqaQAkmVnLGSbTowyW5pTg5kqkMANtK3HD6O9JsK2pVEmuSMLxhfQ2xelqM3rA07hKcyPOAtiYSTkL0Z8EPwD3v6sPEEkqvPhJx+m4Ucw/0F35oEVkMtTCAg+J1GseOyrlnYQpkb0XxYJiPuRhWKbFzSZCyJcULW+6mTcVbbH67Ykii/UNgX1hbEkBLsH/jKFkzS6ieTlCNhLKwX9y4gucBRzd"],PlotRange -> {{3.6`,3.76`},{0.3489041618135609`,0.4999999982993204`}},PlotRangeClipping -> True,PlotRangePadding -> {{Scaled[
0.02`],Scaled[0.02`]},{Scaled[0.02`],Scaled[0.02`]}},Ticks -> {Automatic,Automatic}}],
StandardForm],"Output",CellLabel -> "Out[27]= ",ExpressionUUID -> "32ecea24-318b-448d-962e-c30370c74683"]},
Open],ExpressionUUID -> "5b585bc9-07e0-489e-b799-40a6a1b711df"],Cell[
CellGroupData[
{Cell[
BoxData[RowBox[{RowBox[{"(*",RowBox[{"the"," ","effect"," ","of"," ","efficiency"," ","e"," ","on"," ","the"," ","level"," ","of"," ","trade"," ","q","*",RowBox[
{"ij","/","qii"}]}],"*)"}],"\n",RowBox[{"Plot","[",RowBox[{RowBox[{"{",RowBox[{"qij","/","qii"}],"}"}],",",RowBox[
{"{",RowBox[{"e",",","3.6",",","3.76"}],"}"}]}],"]"}]}]],"Input",CellLabel -> "In[28]:= ",
ExpressionUUID -> "8ae9d238-3c62-471f-902f-3f29f26ddd2c"],Cell[
BoxData[GraphicsBox[
{{{{},{},TagBox[{Directive[Opacity[1.`],RGBColor[0.368417`,0.506779`,0.709798`],AbsoluteThickness[
1.6`]],LineBox[CompressedData["1:eJwV0nk0ltseB/BXZDie53Eqx7miuo6TW4YmXFnJb4duIiwSJaQ33FAkxxQpl0zXcDqHyJQ0uuo1HVIkuobz8hoKR6bktuR53unJfZEh3H3/2Guvz9p7f3+/vdfW4Ya4+K3jcDhhePx/frlq0S0QEKjy79mra2sspPgnJn/ClhYmFz7Bdu3pOsTpJtCgj7nZKWxRkUedMbYHZ4hbvcqC5sGoO/nYVknsL74rLITH1ISe7yHQ1mcWbr8vsWC0sFNDoY9AO17H+GfMsVA0o3HmQD+B7gQwt0gRC46W6qEmIwRKaVEL0hpgYd6WMXv2gUCu7ZElYU24n8MVxzSnCZRz7mPS2mNcvyBvcr2UQFmylg+RN1mwqTxlEDtLICLnDmkVw0LIVsu52GUCmQpCKqa5LCTGbSK91pGoas3wY7UdC1mFzcPtyiSq3Zu6MGTMQpD6Tb0GNRJdVUgNe7WZBUs78x3mGiQKKBDWyMuzsBT6NvKWNolmx486hYmkkCLLPBKnSyK1Y3UOqW+kQBjrCtidJFJM7nJUeC4FrmCkT7SHRF84CUAWS6HUPUG3w4xE4bolOQYJUnhXIm9gaEmi5eKee88CpDBh/aha6zCJogp7TZ84SGHs/g9stj2JrmVEpH1rLIXyMy3leS54/1OmvvE7KfgSznUxp0h0bjLNNHBBApsi68PpM9hH+DlZYxLIPmBdO+FPonKT3HX8lxJQbXpQ5nORREoGFXZXSiRwYd+iqDmMRA2lyX2GCRIo5lzilV8hUX9E9IvfuBJoT2/a/ud4Enn/JS/zubUEmi/v2bIthUTOVk+7TulI4L7dr9yVTHx+OK6jcVUMcR+6Pf1ySCToMJAvHheDfp/BkHshiRYiVZzr6sUguHpWcaCURJW8tkWUI4aTW1ISdpeRSFX3vz4RoWKo1Xh7/btK/D4+PtdOHxWDco9s3406Ei0t524u+UEMRhP7/a69JFG1p7rTN19EYMs7cUy+lUQW3V3cxwIROISci/fvJJFL1KVY57si+DEt+6+ub/B9dh/TUbgkghluUUnXEIm0ls3j40EEWTn8tO73JFL+d+lyrZIIvn/x6TVvCvevG2OzJBBCTuFohaaYRMVz/1LouimEqXcybTUZiTy1RuQv2AvBoP+jZeYiiWpYUdUfckIYc7tX/wg7KDl0uZQjhPQR7r4W7Ojm44XBawxIJye3z2LLef8xIb/CQNXnCcJjCa9rtjnqLTBgRo2NbF8mUQLPj39UyoD10YGIl1/xf7vxjrtuhIHTr1p54jUS0d2q16d4DPzUl+iizKGQ06jiZ6+nDKRP2szrYt/OF28bLGegUb7t4Glsfo5OzavHDGjbtgn42FzfVYcbpQyM9bUJH8pRKCHEyLs3hwHP/7TrnZWnkKwocMQ6BufLkjpjsU/Wpu/KiMb5CkeC87BvezU2D0TifL2O2l7ss9ahqd4/4fygDhtLBQq5jaqTnhdxvqyDq7WeQt1p0phFb5y/nl88qEihQd7Qahpi4EK4ZwCLXcCz/1xpyUDsFGusokQhmxjf+AELBgrbNPgW2KrakV7q5gyM3vCV3cM2e6YnDt/LgIcix/ayMoUkS+xcnQ4DgRG/bkzH1rIo+Fq1jYErn/TGH2B7bpyXlG1hIL/d4fIwtjDe3f1nTQaGkwoKkQqFvF1e3TbdwMBJJbMZ6hsK1Szv73m7RsP5yM6GHdixqxHPs1doiJr2SrLCLjs0FuiyTENeR6JWBPbDsoym5nkahpLfHh7HLkcVtv4SGtyUg/PLVSlkuj/x+xfDNPhHyfm1YRuk/PZIf4iGCDp79wR2P3FXmD1Aw63fG1o3EhQiMvT5J3ppGExRYaOxO1tvb01opcFV5YG1LUmhExVlB48/pWFbvyblh/2+vnPLpzIahIWZ7+KxqxSrvYIe0hC/J+piA7bhpk5nuzs08Nztc3dRFDK6MCGz/pmGaJ3ms/bY7ny5r8fTabARmRiex7437mbilELDaNzWlrvYhNY/quSu06D8cEaorkahnbOBNnrBNPSH+NfuxbZ/svX5mQAais1HrzliL4hS08J8aTDtblVPwW5eMuvf7EEDJ9d84j528kBpx31XGgQ+vLIW7IApp/I5Rxq4s7mWy9h90XvXuqxoMGoiVP70LYWC8qsWDljQsJAc32+CnZS0Qf9vpjS0Os8XOWMH6P6YOGhEQ5ZW0Plg7Og3bomC7TR4TE3s+ye2vpV70po2DXoVriuPsDWvKn7ZsYmGmSh+Ryv2dOauSoESDY1Wlr9MYk8d8jr9fnEakokaz1XslSevrSampiEwVNJCbKDQUO/Q54q+afgf+5RjwQ=="]]},
Function[Annotation[Slot[1],"Charting`Private`Tag$81579#1"]]]}},{}},{DisplayFunction -> Identity,Ticks -> {Automatic,Automatic},AxesOrigin -> {3.600000000000008`,0.7442245201077611`},FrameTicks -> {{Automatic,Automatic},{Automatic,Automatic}},GridLines -> {None,None},DisplayFunction -> Identity,PlotRangePadding -> {{Scaled[
0.02`],Scaled[0.02`]},{Scaled[0.05`],Scaled[0.05`]}},PlotRangeClipping -> True,ImagePadding -> All,DisplayFunction -> Identity,AspectRatio -> NCache[
Power[GoldenRatio,-1],0.6180339887498948`],Axes -> {True,True},AxesLabel -> {None,None},AxesOrigin -> {3.6`,0.7442245201077594`},RuleDelayed[
DisplayFunction,Identity],Frame -> {{False,False},{False,False}},FrameLabel -> {{None,None},{None,None}},FrameTicks -> {{Automatic,Automatic},{Automatic,Automatic}},GridLines -> {None,None},GridLinesStyle -> Directive[
GrayLevel[0.5`,0.4`]],Method -> CompressedData["1:eJzlUstOwzAQbMv7wlscuPENfAAqLYVKFKqm6t1N1u0K1xt5bYnw2/wAtqs+CbkgTkRKtPbuzuxM9mZMA7lXq9V413+eka1sLE4DpyC59EEbpHDK3pPTmTBFYgsFfOQTTWdpJiymW03Xq6ZHI/IpptzVFoxILZKWOxV8Bz4YgWFfZ27j83m3VXLug6HHeuuRY+gTY0RtrKPGYGgccBDXEYqhhOhBSkgtVw4UdD7hZKr8a2W9ojIwGe8GYbjfSh6vw/QJ9S+wwkhtQ7lCDbypu8QqaQAkmVnLGSbTowyW5pTg5kqkMANtK3HD6O9JsK2pVEmuSMLxhfQ2xelqM3rA07hKcyPOAtiYSTkL0Z8EPwD3v6sPEEkqvPhJx+m4Ucw/0F35oEVkMtTCAg+J1GseOyrlnYQpkb0XxYJiPuRhWKbFzSZCyJcULW+6mTcVbbH67Ykii/UNgX1hbEkBLsH/jKFkzS6ieTlCNhLKwX9y4gucBRzd"],PlotRange -> {{3.6`,3.76`},{0.7442245201077594`,0.9999999973544984`}},PlotRangeClipping -> True,PlotRangePadding -> {{Scaled[
0.02`],Scaled[0.02`]},{Scaled[0.02`],Scaled[0.02`]}},Ticks -> {Automatic,Automatic}}],
StandardForm],"Output",CellLabel -> "Out[28]= ",ExpressionUUID -> "cf71df10-9f7a-4eb7-88ca-3e6e1a07ca78"]},
Open],ExpressionUUID -> "3c58c492-4354-432c-9ad4-3749eeea0dd7"],Cell[
CellGroupData[
{Cell[
BoxData[RowBox[{RowBox[{"(*",RowBox[{"the"," ","effect"," ","of"," ","efficiency"," ","e"," ","on"," ","\[Pi]\:2217i"}],"*)"}],"\n",RowBox[
{"profit","=",RowBox[{RowBox[{RowBox[{"pii","*","qii"}]," ","+",RowBox[{"pij","*","qij"}],"-",RowBox[
{"f","*","qij"}],"-",RowBox[{RowBox[{"(",RowBox[{"1","/",RowBox[{"(",RowBox[{"2","e"}],")"}]}],")"}],"*",RowBox[
{"d","^","2"}]}]}],"/.",RowBox[{"a","\[Rule]","1"}]}]}]}]],"Input",CellLabel -> "In[29]:= ",
ExpressionUUID -> "895236d6-2d83-4e45-8d12-595da82b0ca3"],Cell[
BoxData[TemplateBox[
Association["shortenedBoxes" -> TagBox[RowBox[{RowBox[{"-",FractionBox[SuperscriptBox[
RowBox[{"(",RowBox[{FractionBox["9","4"],"-",RowBox[{FractionBox["1","2"]," ",SqrtBox[
RowBox[{FractionBox["9","4"],"+",TemplateBox[{"1"},"OutputSizeLimit`Skeleton"],"+",TemplateBox[
{"1"},"OutputSizeLimit`Skeleton"]}]]}],"+",RowBox[{FractionBox["1","2"]," ",SqrtBox[
TemplateBox[{"1"},"OutputSizeLimit`Skeleton"]]}]}],")"}],"2"],RowBox[{"2"," ","e"}]]}],"-",FractionBox[
TemplateBox[{"1"},"OutputSizeLimit`Skeleton"],RowBox[{"6"," ",TemplateBox[{"1"},"OutputSizeLimit`Skeleton"]}]],"+",TemplateBox[
{"1"},"OutputSizeLimit`Skeleton"],"+",FractionBox[RowBox[{RowBox[{"(",RowBox[{FractionBox[
"19","4"],"+",RowBox[{FractionBox["1","2"]," ",TemplateBox[{"1"},"OutputSizeLimit`Skeleton"]}],"-",RowBox[
{FractionBox["1","2"]," ",SqrtBox[RowBox[{FractionBox["9","2"],"-",FractionBox[TemplateBox[
{"1"},"OutputSizeLimit`Skeleton"],TemplateBox[{"1"},"OutputSizeLimit`Skeleton"]],"-",TemplateBox[
{"1"},"OutputSizeLimit`Skeleton"],"-",FractionBox[RowBox[{RowBox[{"-","243"}],"-",TemplateBox[
{"1"},"OutputSizeLimit`Skeleton"]}],RowBox[{"4"," ",SqrtBox[TemplateBox[{"1"},"OutputSizeLimit`Skeleton"]]}]]}]]}]}],")"}]," ",TemplateBox[
{"1"},"OutputSizeLimit`Skeleton"]}],RowBox[{"6"," ",RowBox[{"(",RowBox[{FractionBox[
"3","4"],"+",RowBox[{FractionBox["1","2"]," ",SqrtBox[RowBox[{FractionBox["9","4"],"+",TemplateBox[
{"1"},"OutputSizeLimit`Skeleton"],"+",TemplateBox[{"1"},"OutputSizeLimit`Skeleton"]}]]}],"-",RowBox[
{FractionBox["1","2"]," ",SqrtBox[TemplateBox[{"1"},"OutputSizeLimit`Skeleton"]]}]}],")"}]," ",RowBox[
{"(",RowBox[{"4","-",SuperscriptBox[RowBox[{"(",RowBox[{RowBox[{"-",FractionBox["5",
"4"]}],"+",RowBox[{FractionBox["1","2"]," ",TemplateBox[{"1"},"OutputSizeLimit`Skeleton"]}],"-",RowBox[
{FractionBox["1","2"]," ",SqrtBox[TemplateBox[{"1"},"OutputSizeLimit`Skeleton"]]}]}],")"}],
"2"]}],")"}]}]]}],Function[Short[Slot[1],5]]],"line" -> 29,"sessionID" -> 32659756982571571937,
"byteCount" -> 179400,"size" -> 5,"stored" -> False,"expr" -> Missing["NotAvailable",
"NewSessionID"],"wrap" -> OutputSizeLimit`Defer,"version" -> 1],"OutputSizeLimitTemplate"]],
"Output",CellLabel -> "Out[29]= ",ExpressionUUID -> "8e6fd559-867f-4b0b-ba66-d62b29914b57"]},
Open],ExpressionUUID -> "4decde57-dbfc-4d5e-bead-5172775ca494"],Cell[
CellGroupData[
{Cell[
BoxData[RowBox[{"Plot","[",RowBox[{"profit",",",RowBox[{"{",RowBox[{"e",",","3.6",",","3.76"}],"}"}]}],"]"}]],
"Input",CellLabel -> "In[31]:= ",ExpressionUUID -> "08c84b72-832f-481c-83b8-81165da3b37f"],Cell[
BoxData[
GraphicsBox[{{{{},{},TagBox[{Directive[Opacity[1.`],RGBColor[0.368417`,0.506779`,
0.709798`],AbsoluteThickness[1.6`]],LineBox[CompressedData["1:eJwV0ns01VkbB/AzlRz89k8Xya0QSUk19I5cOs/OZSVq3mEplxhRvEKJ5J5SbiOlpMuIk0RWzHt0lZDy5jjRYf9+UVEKIynXRE1R5t3zx157fdba67uf/exH3z/MNWCGQCDYT9c/+71pm2a5nMFqVr7hOjIe0gOT095Se+vFiWdRu7U83iBoZrD4dW7TUAMPg/leFebUwfuHde9Ra66PuZhLPT3cWutDfSD+ZnhQC4Mbzh5vFkt5MP2yXH0Wx2BGccRUr56H/DF1X+tWBv8iNJjQrePhZ5Fa+NoXDHaqeO93soqHz47vLe50M7h02Dj111u0HofyzZr9DJ5jsqDBSkLvv3C+R2GEwRv7p0wSS3iwv+ZpkjDB4LkKKoX6l3gIWyz6lDDF4IR5Tc7LcnlITpyPfGYgHOZmONfiNA9ZeQ86GoQIOxYr7rmayUOI2imjalWEd6g53Y9K4UHkZGlsqY5wpJbwQkkiD5PhT6LP6iDsUXQn5k00rWf8xMZEA4S1nMshch8PjLmBfHQ5wmsvXNUL3s2Dv/wFN7gG4cda6/rL/HgodD9qILNAOHiB1ZFxTx7aC2aarBQh/PyT18BlVx667EpuaDsgfOfhjcwzTjx0Fi0ZzXFG2EpdcOODLQ9lvnVl510Rdl06KT1qxcMuxqUi3hPh0Ohqi4VmPMyPrjzwzhdh9QRUob6Chxxru9tdgQgXfDwYC/o8qNQWX92xB2Hbpy9C2jR4CDX7OvhgP33PziZB8BwexIJ9krI4hL9U3F29UJGHhszapXpJCPtmPbcym+bgQcSaRbrpCAcq9x53m+CgyOm0//cTCLfvtl8QOMBBYnezd8AZhEtz/XXfdnOwgjN57p6H8Knfl/3i8owD+UG/2W2FCD+rOPdymZwDj0XpR1dfRdi7xdymv46D2+pPDi+4hrDu59rhkAoOhC3jZikVCH87vErBvYwD0651AYfu0fon+3q6xRw4SrZunlmP8DslFTNpNgdbwnYmBTbRfumpGgemcmCYkfOTG4+wZf2qtm0xHIz55xc8fo5woUmZRkowB1lnGjOaXyOMcoZmFHtxsLDq7f8kfQjP9qh+M7GJgzN5L8s1hxAekGUcWmHJQV/7uI7qOMIra3aW2SzlwKS1V3TiK8IfFxt/3TeHg85tlytLqCVCDW0t6swX/mZ11P7WNuxDVQ5GenqWTlBfLhkOVKO+/qGL8ZpEeMW0V8ctxIEF2/li6RTCyd3X4oaUObDb1BZ17xu9b/kn0VoFDrbfr5cM/Y3wNfharfORQCSX7CoUsLjvpY0VHiOQ2WP/2YD6TehMxZ0fCNTMlK7fTr0p2z7lyggBHUepvJG6qsi813CQQCcnHbjyA4vF3z0Of+8l4P1ng5HfTBYXyowcVJ/S/PHUpgRqE2tJsUYbzZ+1ce956l+jnzD6rTTfSHabUOsZdP65iqf5ITJ70SwWn/r71VZRM80fl/lrK7C4F2v5LJfSfIVG8dPZLJ5MTqucf4tA6AHv3aPUmieH7yrdJJDQN2qupMjibTWOwdPXCeRJ1RttqFHl9oe95QRepuwav0zNpLbfzy8j4DVb4BghZHFbtnJpYyGB4KjT8zKpOUOdvpJLBOLeGr0qptY8/ldwcgGB3IYtER3UW/o3WqwTE+hIvZCHlViclTHc99vvBDwULcZYZRZLs484NGcRCIpuqjam/ss2suvYCQIx/T6pttQ/ptotcTxO4LwsWTuKunNGfOjdDALP0544vKIWyiPiD6YQ2Cbcm1umwuLYUo0/EuIIBMb8ECClVqyZWMfGEoh6l7O6i1p69phjXjSBs4+q6+cxLH506X3KfyMJPE1XGo2lHno3Yn9pLwE3pWI7R0T/02yzq8SPgG6rJhtAfeSifmW9L4GBvBPtSdRvL3dnt/oQSFoTs6eamlSrmXZ4EpC4O59bxbLYUHagKtqFQKz+Az9n6iyXqusO/yZgP7h2ZRB1/iJiINxC+524uO4StYHCQPB/HAkIr4wNqKnS/ovDLkaKCLSGBd7+kdqiVpl/bE1AbPny0M/UpdbnTFlLAv9qrldLp35zfn2nszkBwTnLriJqpcnOgQ1rCMh3SK7WUf9xUGWXhikB/4lzoinqvb0RNW5GBExrGSWNOSxO83xVJVlC4EtaUutaat+fGndxiwnUu3zOd6G2mLo7T6JFIEs7JGgvtWvPtzALdToffV1mx6jb3Z9udZtLwKjc7XsJdYG81O61CoGxmEZZ/T/nk0JSTirQebYVZfdQb4g1zXv2vQXSmJve09SqjxKD6j62QHD4cB0zl8X7VeMVZ/e3wP8B2TM5wQ=="]]},
Function[Annotation[Slot[1],"Charting`Private`Tag$84377#1"]]]}},{}},{DisplayFunction -> Identity,Ticks -> {Automatic,Automatic},AxesOrigin -> {3.600000000000008`,0.2414252792860873`},FrameTicks -> {{Automatic,Automatic},{Automatic,Automatic}},GridLines -> {None,None},DisplayFunction -> Identity,PlotRangePadding -> {{Scaled[
0.02`],Scaled[0.02`]},{Scaled[0.05`],Scaled[0.05`]}},PlotRangeClipping -> True,ImagePadding -> All,DisplayFunction -> Identity,AspectRatio -> NCache[
Power[GoldenRatio,-1],0.6180339887498948`],Axes -> {True,True},AxesLabel -> {None,None},AxesOrigin -> {3.6`,0.24142527928608679`},RuleDelayed[
DisplayFunction,Identity],Frame -> {{False,False},{False,False}},FrameLabel -> {{None,None},{None,None}},FrameTicks -> {{Automatic,Automatic},{Automatic,Automatic}},GridLines -> {None,None},GridLinesStyle -> Directive[
GrayLevel[0.5`,0.4`]],Method -> CompressedData["1:eJzlUstOwzAQbMv7wlscuPENfAAqLYVKFKqm6t1N1u0K1xt5bYnw2/wAtqs+CbkgTkRKtPbuzuxM9mZMA7lXq9V413+eka1sLE4DpyC59EEbpHDK3pPTmTBFYgsFfOQTTWdpJiymW03Xq6ZHI/IpptzVFoxILZKWOxV8Bz4YgWFfZ27j83m3VXLug6HHeuuRY+gTY0RtrKPGYGgccBDXEYqhhOhBSkgtVw4UdD7hZKr8a2W9ojIwGe8GYbjfSh6vw/QJ9S+wwkhtQ7lCDbypu8QqaQAkmVnLGSbTowyW5pTg5kqkMANtK3HD6O9JsK2pVEmuSMLxhfQ2xelqM3rA07hKcyPOAtiYSTkL0Z8EPwD3v6sPEEkqvPhJx+m4Ucw/0F35oEVkMtTCAg+J1GseOyrlnYQpkb0XxYJiPuRhWKbFzSZCyJcULW+6mTcVbbH67Ykii/UNgX1hbEkBLsH/jKFkzS6ieTlCNhLKwX9y4gucBRzd"],PlotRange -> {{3.6`,3.76`},{0.24142527928608679`,0.2777777773998491`}},PlotRangeClipping -> True,PlotRangePadding -> {{Scaled[
0.02`],Scaled[0.02`]},{Scaled[0.02`],Scaled[0.02`]}},Ticks -> {Automatic,Automatic}}],
StandardForm],"Output",CellLabel -> "Out[31]= ",ExpressionUUID -> "6598f059-d1e2-42e4-ad7d-bd837001c0ad"]},
Open],ExpressionUUID -> "95f6fe6a-cfb4-407f-aefc-caafccc0f684"]},StyleDefinitions -> "Default.nb",
FrontEndVersion -> "13.1 for Wolfram Cloud 1.63 (June 21, 2022)"]
